# Supplementary material for: Adaptive colour change and background choice behaviour in peppered moth caterpillars is mediated by extraocular photoreception
Source: Commun Biol. 2019 Aug 2;2:286. doi: 10.1038/s42003-019-0502-7 (PMC6677728; doi:10.1038/s42003-019-0502-7)
Supplement: Supplementary file 2 — Supplementary Data 1 [file 42003_2019_502_MOESM2_ESM.xls]

## Sheet: Fig.2 boxplots
BLD	BLC	BLP	WC	WP	WD		BD	BC	BP	GC	GP	GD
0.0633	0.062151495	0.060599666	0.121661932	0.167595178	0.5038		0.46688247	0.414925963	0.437936521	0.540257467	0.52524139	0.591497841
0.0539	0.035628914	0.076475735	0.156048273	0.148176907	0.5654		0.460199005	0.453464781	0.458837675	0.540032302	0.475779263	0.584254828
0.0682	0.106065748	0.08654845	0.139125471	0.147715306	0.5003		0.467581543	0.435692488	0.442464539	0.528323884	0.521101891	0.58213892
0.066	0.090489864	0.079410463	0.110809302	0.104879713	0.5264			0.422845465	0.426887672	0.475780495	0.498670821	0.572145176
0.0502	0.068680064	0.087570703	0.163918866	0.117567663				0.450075375	0.435459853	0.527628179	0.53793017
	0.062957034	0.081383608	0.10089277	0.095274494				0.439814253	0.492477022	0.53300779	0.544785449
	0.12094213	0.082602129	0.129438173	0.223561976				0.468952365	0.451833164	0.528738949	0.535182306
	0.062786072	0.095837736	0.103775172	0.125694868				0.468273551	0.395191243	0.543070014	0.542859259
	0.089882137	0.115079424	0.136552988	0.167756969				0.450977192	0.407202661	0.539978085	0.556211569
	0.092024989	0.092474596	0.126264778	0.108885963				0.454672353	0.470816954	0.533653765	0.564328502
	0.085757568	0.079017598	0.1334213	0.115187859				0.45653268	0.432193029	0.50873476	0.538828649
	0.082707506	0.1251247	0.275007647	0.119172828				0.455291103	0.413564322	0.534347377	0.533032108
	0.123023453	0.092166754	0.243972552	0.172799518				0.459727011	0.448634095	0.502494345	0.513518252
	0.070885592	0.104942671	0.247855523	0.131572692				0.456535413	0.435654251	0.52302548	0.527629417
	0.056477279	0.097556925	0.255989092	0.153799443				0.488007597	0.413328412	0.515794801	0.513737193
	0.061601802	0.070247456	0.203560735	0.109768318				0.482709937	0.446034901	0.490915299	0.508079827
	0.075695755	0.097816815	0.157156635	0.109548501				0.438102447	0.453608119	0.530850729	0.534329297
	0.067917015	0.05370093	0.242914636	0.163159227				0.444434916	0.442098445	0.510332805	0.543877463
	0.06123414	0.058954227	0.253414991	0.110131856				0.454862516	0.416174054	0.527809695	0.550128283
	0.079211752	0.062446213	0.211867607	0.073896244				0.454122485	0.46606927	0.509856153	0.486445186
	0.053300416	0.074017675	0.219367195	0.118699491				0.465213023	0.445956925	0.524228001	0.514436424
	0.067410814	0.075715037	0.176432376	0.148514115				0.459682548	0.425389784	0.509956383	0.473064141
	0.074989725	0.079459595	0.218862359	0.118270728				0.440447905	0.466594807	0.496022693	0.499348815
	0.072375336	0.163835284		0.113526414				0.441068223	0.457438966	0.491094011	0.485487509
	0.078049164	0.090475337		0.101887736				0.473056709	0.469129222	0.535070043	0.505572825
	0.081585168	0.081125644		0.1690511				0.460041693	0.447702892	0.518968206	0.530339516
		0.096614154		0.120892516				0.472112524	0.467991778	0.507354168	0.491864527
		0.123547191		0.127322186				0.456268777	0.458038003	0.515530134	0.527272618
		0.077269809		0.144726023				0.437229489	0.430583026	0.497123271	0.499879491
		0.089564343		0.185821033				0.446209114	0.437756576	0.507918293	0.52435962
		0.050003182		0.149118534				0.450419986	0.45558406	0.484016508	0.511074135
		0.084123993		0.156888992				0.414139474	0.463536065	0.485469758	0.516018829
		0.094540322		0.12337596				0.440101165	0.468436351	0.49171524	0.530920779
		0.064834283		0.165092809				0.448346305	0.467550577	0.493400654	0.51602198
		0.080327954		0.126410587				0.445395293	0.451716713		0.485308173
		0.075300863		0.189470598				0.402382308	0.440246554		0.508186768
		0.077396014		0.136654559				0.444759448	0.472905352		0.557025722
		0.06201216		0.185489265				0.456823944	0.471491143		0.551836681
		0.06535422		0.196185536				0.443302275	0.468276853		0.518433625
		0.05245843		0.134253613				0.416858548	0.461037428		0.517253962
								0.456816891	0.471583081		0.512013121
								0.436070971	0.446424839		0.491135101
									0.462905908		0.506131695
									0.457636058		0.497720163
									0.467779124		0.5017418
									0.455138191		0.476791792
									0.456770193		0.487867797
									0.465048548

## Sheet: Fig.2 BLW spectra 
wl	blc	blc.1	blc.2	blc.3	blc.4	blc.5	blc.6	blc.7	blc.8	blc.9	blc.10	blc.11	blc.12	blc.13	blc.14	blc.15	blc.16	blc.17	blc.18	blc.19	blc.20	blc.21	blc.22	blc.23	blc.24	blc.25	blp	blp.1	blp.2	blp.3	blp.4	blp.5	blp.6	blp.7	blp.8	blp.9	blp.10	blp.11	blp.12	blp.13	blp.14	blp.15	blp.16	blp.17	blp.18	blp.19	blp.20	blp.21	blp.22
300	0.035633333	0.0065	0.05106	0.03928	0.04094	0.0329	0.0651	0.03336	0.04295	0.044383333	0.05705	0.020875	0.055283333	0.04008	0.044216667	0.0361	0.04494	0.043266667	0.0355	0.037316667	0.033966667	0.0561	0.06638	0.040516667	0.06466	0.07515	0.0111	0.031366667	0.05454	0.030325	0.0165	0.0344	0.03388	0.021633333	0.05075	0.058233333	0.05832	0.065033333	0.042883333	0.016566667	0.04762	0.012766667	0.031275	0.013766667	0.005475	0.022175	0.025033333	0.02768	0.03726
301	0.035266667	0.006166667	0.05056	0.03824	0.04534	0.0352	0.065866667	0.03218	0.043483333	0.043966667	0.05495	0.019675	0.053733333	0.04064	0.043683333	0.034366667	0.0432	0.042783333	0.033733333	0.035983333	0.032483333	0.0571	0.06714	0.04055	0.06676	0.075016667	0.01154	0.032383333	0.05546	0.03035	0.0169	0.03338	0.03694	0.025166667	0.051333333	0.057366667	0.0566	0.065633333	0.044266667	0.0171	0.04662	0.012266667	0.0299	0.0139	0.004925	0.021075	0.0237	0.0303	0.04052
302	0.036866667	0.0063	0.05128	0.03866	0.04324	0.03335	0.066133333	0.03236	0.0433	0.04315	0.055675	0.02155	0.055216667	0.0424	0.046166667	0.036583333	0.04534	0.04445	0.035483333	0.038233333	0.034216667	0.057333333	0.06896	0.040316667	0.06722	0.0698	0.01304	0.0338	0.0568	0.031875	0.01904	0.03434	0.03648	0.024466667	0.0508	0.058233333	0.05762	0.063733333	0.042433333	0.017033333	0.04728	0.012866667	0.0317	0.0146	0.0062	0.02275	0.024066667	0.02932	0.03886
303	0.038833333	0.0059	0.05166	0.04022	0.04572	0.034875	0.0665	0.03184	0.0439	0.0434	0.055525	0.021925	0.055383333	0.04214	0.04505	0.036833333	0.04572	0.0454	0.035833333	0.038466667	0.034783333	0.05925	0.069	0.0412	0.06802	0.072933333	0.013	0.0341	0.05658	0.03315	0.02004	0.03412	0.03824	0.0244	0.050916667	0.05785	0.0573	0.063733333	0.0433	0.017766667	0.04812	0.013033333	0.03115	0.0134	0.00555	0.021975	0.0257	0.03054	0.0405
304	0.037866667	0.0074	0.05364	0.04174	0.04624	0.0355	0.0669	0.0322	0.044916667	0.044383333	0.05765	0.022575	0.05875	0.04162	0.044133333	0.035316667	0.04412	0.043916667	0.0342	0.037016667	0.032566667	0.056283333	0.06648	0.0396	0.06586	0.0744	0.01206	0.033	0.0575	0.03285	0.0186	0.03644	0.0395	0.026733333	0.053066667	0.058116667	0.05826	0.063366667	0.042483333	0.020133333	0.04964	0.015066667	0.0336	0.015966667	0.0076	0.0241	0.0263	0.03084	0.0419
305	0.039166667	0.007133333	0.05312	0.04012	0.0465	0.036725	0.067766667	0.03474	0.046166667	0.045783333	0.05875	0.022625	0.056383333	0.0431	0.045266667	0.0361	0.0453	0.04495	0.035316667	0.037566667	0.03375	0.05645	0.06808	0.040583333	0.06754	0.07505	0.01324	0.034116667	0.05704	0.03315	0.01914	0.03606	0.0382	0.026266667	0.05485	0.060416667	0.05972	0.066266667	0.045333333	0.020233333	0.04916	0.0142	0.032575	0.014433333	0.006875	0.023475	0.0246	0.03086	0.041
306	0.0395	0.0083	0.05518	0.04118	0.04354	0.033	0.0679	0.03292	0.046266667	0.045933333	0.05725	0.021525	0.052933333	0.04256	0.045833333	0.035833333	0.04488	0.043883333	0.0355	0.037083333	0.03455	0.056116667	0.06908	0.0385	0.0667	0.076683333	0.01458	0.034783333	0.0581	0.03595	0.02088	0.03624	0.03606	0.0244	0.053666667	0.0611	0.05858	0.0669	0.043683333	0.0209	0.04912	0.0156	0.034175	0.0162	0.008125	0.023775	0.026766667	0.02826	0.03766
307	0.038166667	0.0077	0.05502	0.04148	0.04638	0.036275	0.0685	0.0331	0.045683333	0.045716667	0.057275	0.023025	0.05725	0.04576	0.048316667	0.03465	0.04434	0.042666667	0.0339	0.036716667	0.032716667	0.055433333	0.06746	0.04205	0.06594	0.07275	0.01314	0.033533333	0.05628	0.034875	0.01926	0.03646	0.04048	0.0276	0.053816667	0.059633333	0.05854	0.0641	0.041983333	0.021433333	0.04924	0.016633333	0.034375	0.015733333	0.00815	0.0236	0.0267	0.0309	0.04108
308	0.0384	0.0078	0.05514	0.04134	0.0446	0.03335	0.069066667	0.0333	0.04595	0.044966667	0.058325	0.0226	0.05705	0.04452	0.046733333	0.035966667	0.04472	0.044233333	0.035516667	0.037966667	0.034116667	0.054333333	0.06684	0.03995	0.06502	0.073733333	0.01246	0.032833333	0.05632	0.0342	0.0193	0.03648	0.0379	0.025866667	0.05365	0.059833333	0.05854	0.063766667	0.043666667	0.021166667	0.04992	0.014966667	0.034	0.015333333	0.008	0.0241	0.027566667	0.02888	0.03922
309	0.040733333	0.0072	0.05446	0.04012	0.04404	0.0345	0.069166667	0.03178	0.0449	0.0438	0.057225	0.022675	0.060166667	0.04166	0.042983333	0.034	0.04282	0.042466667	0.03315	0.035866667	0.032533333	0.0561	0.06892	0.038733333	0.06734	0.076583333	0.014	0.03495	0.05828	0.037025	0.0221	0.03634	0.0384	0.025733333	0.052533333	0.05995	0.05834	0.064466667	0.04285	0.0213	0.04946	0.0152	0.0342	0.016666667	0.00815	0.023775	0.026033333	0.0297	0.04
310	0.041633333	0.007433333	0.05494	0.04146	0.04562	0.03535	0.069933333	0.03338	0.046166667	0.044916667	0.0579	0.023825	0.058783333	0.04102	0.04315	0.03395	0.04374	0.042833333	0.033866667	0.036216667	0.03245	0.0569	0.06848	0.0409	0.06568	0.07685	0.01558	0.035583333	0.0597	0.038425	0.02286	0.03574	0.04086	0.0291	0.0539	0.059783333	0.05798	0.0674	0.044816667	0.023133333	0.05024	0.016833333	0.03435	0.0163	0.00805	0.02395	0.027666667	0.0303	0.04164
311	0.039766667	0.007133333	0.05522	0.04148	0.04596	0.034875	0.070566667	0.03304	0.045533333	0.045466667	0.05815	0.023475	0.057833333	0.04308	0.045216667	0.0361	0.04516	0.0452	0.035133333	0.038133333	0.034483333	0.055766667	0.0667	0.040216667	0.06502	0.074066667	0.01398	0.034	0.05794	0.036225	0.02124	0.0372	0.04062	0.0285	0.05325	0.060166667	0.05906	0.068133333	0.0466	0.021833333	0.0499	0.016666667	0.034225	0.015733333	0.008625	0.02415	0.027366667	0.02988	0.03986
312	0.0403	0.009233333	0.05642	0.04222	0.0462	0.035225	0.071033333	0.03406	0.046966667	0.047116667	0.060875	0.022625	0.058783333	0.04044	0.04265	0.036883333	0.04586	0.04535	0.035833333	0.0386	0.035033333	0.056183333	0.0684	0.039733333	0.06696	0.077316667	0.0145	0.034733333	0.05832	0.03735	0.0216	0.03868	0.04074	0.027566667	0.054916667	0.061883333	0.05996	0.066733333	0.04525	0.023366667	0.04968	0.0174	0.035625	0.0164	0.00875	0.025275	0.027733333	0.03018	0.04048
313	0.041666667	0.0081	0.0571	0.04218	0.04502	0.0338	0.070866667	0.0346	0.046066667	0.045433333	0.059	0.024575	0.057216667	0.04248	0.044633333	0.03395	0.04294	0.04255	0.033433333	0.03665	0.0321	0.0549	0.06706	0.039916667	0.0661	0.073483333	0.0152	0.034383333	0.05882	0.03865	0.02268	0.03672	0.03972	0.028433333	0.053833333	0.0606	0.05938	0.067866667	0.044433333	0.0238	0.04978	0.017933333	0.03495	0.0164	0.009725	0.024725	0.029	0.0308	0.04004
314	0.040366667	0.008666667	0.05604	0.0411	0.04716	0.03595	0.071433333	0.03332	0.0458	0.044683333	0.0589	0.024075	0.059216667	0.03962	0.042083333	0.0359	0.04474	0.044283333	0.03565	0.038566667	0.034366667	0.055683333	0.06716	0.03975	0.06494	0.07045	0.01374	0.0346	0.05878	0.037375	0.02208	0.03614	0.04124	0.029833333	0.053616667	0.060983333	0.05976	0.068866667	0.04645	0.0235	0.05004	0.016733333	0.035075	0.016033333	0.0086	0.02415	0.027666667	0.03164	0.04196
315	0.0419	0.009133333	0.05822	0.0421	0.04784	0.037525	0.0717	0.03406	0.0467	0.04645	0.059325	0.02555	0.058116667	0.04254	0.044283333	0.036633333	0.0464	0.04545	0.037166667	0.03995	0.035566667	0.055483333	0.06682	0.039933333	0.06482	0.07375	0.01688	0.036333333	0.05988	0.039475	0.02382	0.03702	0.0445	0.0321	0.054483333	0.060816667	0.05936	0.067966667	0.045716667	0.024333333	0.05112	0.018666667	0.036175	0.0177	0.011	0.02555	0.0296	0.03286	0.04388
316	0.0428	0.008933333	0.05704	0.04256	0.04776	0.0365	0.0717	0.03514	0.047633333	0.046933333	0.059475	0.022625	0.060116667	0.04312	0.0442	0.032916667	0.04242	0.042266667	0.032783333	0.035816667	0.031866667	0.055783333	0.06826	0.038933333	0.06606	0.074016667	0.017	0.036616667	0.0593	0.040375	0.02456	0.03666	0.04432	0.030633333	0.055533333	0.06335	0.06066	0.0661	0.044733333	0.0247	0.04978	0.016766667	0.0355	0.0172	0.010375	0.025825	0.0284	0.0329	0.04242
317	0.0414	0.0085	0.05958	0.04256	0.04642	0.03705	0.073033333	0.03594	0.048566667	0.04685	0.060525	0.0232	0.061416667	0.04272	0.044633333	0.038	0.04748	0.046083333	0.037683333	0.040516667	0.0361	0.054083333	0.06776	0.039083333	0.065	0.074216667	0.01354	0.034583333	0.05956	0.03915	0.02226	0.0389	0.0429	0.0306	0.056566667	0.062916667	0.0608	0.0678	0.04565	0.025833333	0.05054	0.0172	0.03675	0.017133333	0.0106	0.02525	0.0289	0.03244	0.04092
318	0.043033333	0.008766667	0.05918	0.04364	0.0472	0.037275	0.0735	0.03394	0.04675	0.04605	0.059625	0.0235	0.061483333	0.04094	0.043083333	0.035083333	0.04498	0.04405	0.034716667	0.038533333	0.033666667	0.055183333	0.06796	0.040483333	0.06654	0.074533333	0.01806	0.0377	0.06188	0.04245	0.0265	0.03896	0.0438	0.031566667	0.0557	0.062316667	0.05986	0.0696	0.046533333	0.0265	0.0514	0.0184	0.038	0.016966667	0.011825	0.026	0.029066667	0.03258	0.0414
319	0.043566667	0.009966667	0.06006	0.04374	0.04728	0.036925	0.074666667	0.03466	0.0478	0.046816667	0.06095	0.022725	0.059016667	0.04192	0.04385	0.035483333	0.04562	0.044983333	0.035533333	0.039016667	0.034266667	0.0558	0.06948	0.038766667	0.06746	0.074316667	0.01636	0.03615	0.06064	0.0419	0.02642	0.041	0.0442	0.030966667	0.0563	0.063516667	0.0607	0.071333333	0.0471	0.026866667	0.05248	0.020433333	0.038075	0.018966667	0.01305	0.02625	0.029533333	0.03348	0.0418
320	0.039933333	0.0097	0.05942	0.04326	0.04582	0.0381	0.075933333	0.03638	0.048416667	0.048483333	0.0611	0.0234	0.061933333	0.04346	0.045866667	0.035683333	0.04552	0.043983333	0.035516667	0.038283333	0.034066667	0.054766667	0.06796	0.04175	0.06566	0.072966667	0.01538	0.034516667	0.05992	0.041125	0.0249	0.03902	0.04336	0.033366667	0.0567	0.063933333	0.06128	0.069533333	0.04545	0.0283	0.05148	0.019166667	0.03815	0.0179	0.013025	0.0275	0.030366667	0.03256	0.0418
321	0.043133333	0.010366667	0.0612	0.0436	0.04844	0.039825	0.0775	0.03568	0.0485	0.048366667	0.06065	0.025575	0.0638	0.04102	0.04345	0.036316667	0.04642	0.045916667	0.03605	0.039683333	0.034633333	0.054016667	0.06556	0.039983333	0.0642	0.072166667	0.0175	0.036366667	0.06034	0.042175	0.02422	0.03954	0.0457	0.0339	0.057133333	0.063766667	0.0616	0.070433333	0.048	0.0276	0.05368	0.0188	0.039425	0.019666667	0.011975	0.0267	0.029966667	0.03456	0.0431
322	0.044166667	0.008066667	0.05974	0.04318	0.04904	0.03985	0.079433333	0.03472	0.0484	0.048716667	0.06105	0.024125	0.06445	0.04336	0.043266667	0.035466667	0.04534	0.044366667	0.0357	0.039266667	0.03375	0.0544	0.06668	0.040583333	0.06534	0.074816667	0.01756	0.03645	0.06208	0.04435	0.02656	0.03908	0.0458	0.034566667	0.058233333	0.063383333	0.06062	0.072566667	0.04835	0.026833333	0.05098	0.018466667	0.0391	0.016833333	0.0112	0.025875	0.029266667	0.03578	0.04462
323	0.044633333	0.009533333	0.06144	0.04436	0.04828	0.039725	0.0813	0.03762	0.05075	0.0502	0.06195	0.025525	0.063466667	0.04128	0.04215	0.036816667	0.04624	0.045666667	0.0369	0.04035	0.035666667	0.056383333	0.06812	0.043283333	0.06702	0.07475	0.01796	0.03765	0.0629	0.044725	0.02684	0.0407	0.0443	0.035033333	0.05995	0.065116667	0.06142	0.0698	0.045	0.0276	0.0537	0.018966667	0.0393	0.018033333	0.01335	0.026625	0.0303	0.03516	0.04274
324	0.0445	0.008766667	0.06176	0.04426	0.04986	0.03995	0.0831	0.03654	0.049983333	0.050033333	0.063325	0.024125	0.0687	0.04506	0.045533333	0.03505	0.04466	0.044066667	0.03515	0.03905	0.033733333	0.054416667	0.06892	0.041883333	0.06602	0.077866667	0.0184	0.037783333	0.06322	0.04515	0.02734	0.04008	0.0457	0.037533333	0.06	0.06625	0.06204	0.0737	0.049483333	0.028433333	0.05318	0.019966667	0.039925	0.018833333	0.011625	0.0266	0.030366667	0.03692	0.04374
325	0.044933333	0.009333333	0.06122	0.04408	0.05002	0.041325	0.083833333	0.03838	0.052483333	0.052466667	0.0647	0.02655	0.067533333	0.04726	0.048283333	0.036	0.04544	0.045216667	0.035766667	0.039933333	0.0345	0.05435	0.067	0.04125	0.06694	0.0752	0.01818	0.038316667	0.06338	0.045375	0.02742	0.04016	0.04618	0.037	0.063566667	0.067916667	0.0644	0.073766667	0.049116667	0.029266667	0.05236	0.019133333	0.040225	0.018033333	0.012275	0.02715	0.0295	0.03668	0.04384
326	0.0455	0.0084	0.0617	0.04326	0.05132	0.0434	0.085066667	0.04002	0.052733333	0.053016667	0.064825	0.0286	0.069516667	0.04668	0.04635	0.035766667	0.04558	0.045066667	0.035916667	0.039333333	0.03445	0.0546	0.06806	0.043283333	0.06736	0.077083333	0.01958	0.039666667	0.06524	0.04665	0.02862	0.03932	0.0486	0.0397	0.063166667	0.067916667	0.06452	0.074766667	0.0484	0.029533333	0.05222	0.018766667	0.04035	0.018233333	0.0119	0.02675	0.030266667	0.03944	0.04572
327	0.047466667	0.0105	0.06432	0.04548	0.05238	0.04355	0.086033333	0.03874	0.052933333	0.052583333	0.064575	0.029375	0.069783333	0.04656	0.0466	0.035833333	0.04602	0.045433333	0.036366667	0.040216667	0.034633333	0.054683333	0.06726	0.043233333	0.06698	0.077383333	0.0214	0.041416667	0.06672	0.048875	0.03096	0.04186	0.04812	0.0404	0.064716667	0.0679	0.06394	0.076733333	0.0507	0.031166667	0.0557	0.0214	0.043325	0.0208	0.01455	0.028225	0.032566667	0.03896	0.04688
328	0.047266667	0.01	0.06278	0.04456	0.0521	0.04305	0.087466667	0.0393	0.054116667	0.054183333	0.0656	0.02875	0.07195	0.0485	0.048383333	0.0359	0.04588	0.044683333	0.0361	0.03945	0.033916667	0.0562	0.06904	0.042366667	0.06872	0.077316667	0.02044	0.04065	0.06542	0.0489	0.03068	0.04104	0.04788	0.040233333	0.065833333	0.068433333	0.06472	0.079	0.05085	0.030566667	0.05378	0.021166667	0.0426	0.018933333	0.013325	0.027175	0.0318	0.0397	0.04588
329	0.047266667	0.009666667	0.06136	0.0449	0.05148	0.0439	0.0895	0.04008	0.054416667	0.054816667	0.0666	0.02585	0.072016667	0.04502	0.045383333	0.036366667	0.04654	0.046116667	0.03635	0.0408	0.0349	0.053816667	0.06764	0.04195	0.06546	0.07585	0.02078	0.040716667	0.06618	0.049075	0.02988	0.04086	0.049	0.0409	0.066166667	0.06955	0.0654	0.080133333	0.052216667	0.031166667	0.05322	0.0208	0.04315	0.018333333	0.01335	0.027725	0.031533333	0.0406	0.04632
330	0.046466667	0.010066667	0.06356	0.04562	0.05002	0.041975	0.090366667	0.04012	0.053716667	0.054633333	0.06735	0.028325	0.07265	0.04952	0.048716667	0.036183333	0.04682	0.045433333	0.036316667	0.039933333	0.034466667	0.05485	0.06748	0.0429	0.06688	0.07935	0.02042	0.03975	0.0651	0.049075	0.02992	0.0418	0.04592	0.037933333	0.066166667	0.06955	0.066	0.078533333	0.051866667	0.030666667	0.0543	0.0217	0.04395	0.018933333	0.0137	0.028175	0.032933333	0.03754	0.04402
331	0.0473	0.011533333	0.06542	0.04622	0.05196	0.0424	0.091233333	0.04214	0.055316667	0.056483333	0.067875	0.028	0.071716667	0.04882	0.049133333	0.034716667	0.04476	0.04335	0.034766667	0.038283333	0.032883333	0.055216667	0.06784	0.042366667	0.06842	0.0725	0.01934	0.0397	0.0645	0.047075	0.02992	0.04252	0.04744	0.040033333	0.069366667	0.071016667	0.06672	0.079	0.051483333	0.033566667	0.05644	0.0222	0.045125	0.020033333	0.014625	0.02925	0.033	0.03918	0.04544
332	0.048166667	0.011633333	0.06522	0.04714	0.05262	0.043175	0.092133333	0.0414	0.055916667	0.056233333	0.068125	0.02855	0.073016667	0.04796	0.046983333	0.03605	0.04626	0.044683333	0.036	0.039983333	0.034316667	0.05625	0.06972	0.04445	0.07054	0.075516667	0.0199	0.039233333	0.06498	0.0482	0.02992	0.04394	0.04818	0.041633333	0.06945	0.071916667	0.0667	0.077433333	0.050833333	0.0341	0.05658	0.0234	0.045975	0.021133333	0.01585	0.030075	0.0343	0.04054	0.04644
333	0.0481	0.012333333	0.06438	0.04672	0.05016	0.04135	0.093466667	0.04062	0.054433333	0.055416667	0.066775	0.02985	0.072916667	0.05134	0.04895	0.034583333	0.04524	0.044866667	0.034883333	0.039	0.0329	0.055783333	0.06796	0.041283333	0.0688	0.07455	0.0206	0.0414	0.06648	0.04965	0.0302	0.04382	0.0462	0.0404	0.067533333	0.07085	0.06612	0.080466667	0.05275	0.035466667	0.05584	0.023333333	0.046075	0.0216	0.0164	0.03025	0.0347	0.0386	0.04562
334	0.048333333	0.011033333	0.06362	0.04746	0.05234	0.04425	0.0941	0.0392	0.05475	0.05435	0.066175	0.029025	0.072883333	0.0503	0.04995	0.03685	0.04704	0.045983333	0.037333333	0.040433333	0.0356	0.055216667	0.06686	0.043083333	0.06804	0.0771	0.0209	0.040916667	0.06614	0.0496	0.03218	0.0437	0.0474	0.041866667	0.068133333	0.069083333	0.06462	0.081733333	0.05385	0.034066667	0.05618	0.0229	0.045325	0.020666667	0.01485	0.029275	0.0333	0.04138	0.04784
335	0.048033333	0.0112	0.06318	0.04784	0.0541	0.044525	0.094633333	0.04162	0.056466667	0.056683333	0.068125	0.030275	0.073566667	0.04852	0.0485	0.0376	0.0478	0.046583333	0.038066667	0.041683333	0.03585	0.05485	0.06732	0.042233333	0.06814	0.077133333	0.0215	0.042133333	0.06642	0.05035	0.0317	0.04358	0.0485	0.043733333	0.070183333	0.071233333	0.06634	0.081266667	0.053766667	0.035433333	0.0571	0.0237	0.046925	0.021433333	0.015725	0.02975	0.0334	0.04238	0.04742
336	0.047666667	0.0118	0.06472	0.04718	0.0535	0.043575	0.095933333	0.04036	0.054933333	0.055333333	0.067275	0.030925	0.072933333	0.0501	0.049616667	0.0372	0.04714	0.046516667	0.037983333	0.04155	0.035383333	0.055683333	0.06706	0.043683333	0.0687	0.0784	0.021	0.0415	0.06582	0.048675	0.03226	0.04294	0.04786	0.042066667	0.06945	0.069916667	0.06588	0.0836	0.054333333	0.033833333	0.0575	0.0241	0.046775	0.021366667	0.01525	0.03045	0.0361	0.04068	0.04698
337	0.048933333	0.012433333	0.06378	0.04686	0.05174	0.04245	0.096	0.04062	0.056783333	0.0569	0.069675	0.032275	0.074183333	0.04632	0.045	0.035916667	0.0466	0.044033333	0.03595	0.039783333	0.0342	0.055766667	0.06826	0.043983333	0.0683	0.076266667	0.0214	0.0424	0.06802	0.050375	0.03286	0.04388	0.04606	0.040066667	0.0696	0.0722	0.06698	0.081933333	0.0556	0.0375	0.05776	0.0249	0.04735	0.021733333	0.01655	0.0295	0.0358	0.04016	0.04596
338	0.0498	0.013133333	0.0657	0.04826	0.0536	0.04415	0.096933333	0.04272	0.05795	0.05855	0.070325	0.030575	0.073466667	0.04874	0.0462	0.03605	0.04574	0.044033333	0.035666667	0.0393	0.033283333	0.054266667	0.06572	0.04305	0.06666	0.075183333	0.02192	0.0428	0.06704	0.05065	0.03242	0.04482	0.04798	0.043	0.0731	0.072816667	0.06802	0.0834	0.054816667	0.0372	0.0583	0.025633333	0.0484	0.0221	0.015925	0.030275	0.0356	0.04104	0.04736
339	0.0491	0.012866667	0.06392	0.04848	0.05264	0.042225	0.0976	0.03928	0.054683333	0.056016667	0.06785	0.0311	0.07405	0.04736	0.046183333	0.036533333	0.04596	0.0452	0.036166667	0.0396	0.03385	0.055883333	0.06868	0.044266667	0.06844	0.076816667	0.02162	0.04295	0.06674	0.050275	0.03274	0.04442	0.04752	0.0416	0.0703	0.070033333	0.06642	0.0821	0.0543	0.0382	0.05808	0.0253	0.048825	0.021666667	0.016175	0.029575	0.034966667	0.04116	0.0467
340	0.051433333	0.011966667	0.0644	0.0474	0.0531	0.0425	0.0974	0.04036	0.056483333	0.055616667	0.068225	0.03025	0.07215	0.0473	0.045566667	0.036116667	0.04692	0.0452	0.035383333	0.038816667	0.03315	0.055266667	0.06792	0.045016667	0.06798	0.0781	0.02238	0.043283333	0.06708	0.050825	0.03302	0.04512	0.04698	0.0426	0.0718	0.071566667	0.06748	0.082866667	0.05455	0.037566667	0.05842	0.0256	0.04795	0.0216	0.015825	0.030325	0.0346	0.0407	0.04594
341	0.0474	0.0122	0.06432	0.04838	0.05346	0.0438	0.0976	0.0399	0.056083333	0.056783333	0.06865	0.030025	0.074583333	0.04838	0.046533333	0.0328	0.04366	0.042483333	0.034083333	0.0373	0.030366667	0.054933333	0.0673	0.042866667	0.0686	0.077216667	0.01992	0.039666667	0.06484	0.048075	0.0322	0.0442	0.04716	0.043366667	0.072233333	0.070783333	0.06564	0.082633333	0.05475	0.038466667	0.05926	0.025566667	0.04795	0.021133333	0.015825	0.03025	0.035733333	0.04202	0.04872
342	0.050533333	0.012533333	0.06328	0.04764	0.05464	0.0458	0.098033333	0.03968	0.05435	0.056083333	0.067825	0.0317	0.071466667	0.04718	0.044316667	0.035816667	0.0459	0.044616667	0.035816667	0.03935	0.03285	0.055716667	0.06844	0.044483333	0.07018	0.079116667	0.02106	0.043616667	0.06744	0.050825	0.03386	0.04476	0.04972	0.0448	0.070216667	0.069933333	0.06642	0.0809	0.054283333	0.0389	0.0583	0.025933333	0.048125	0.022166667	0.01485	0.0303	0.0348	0.04394	0.04938
343	0.049866667	0.012266667	0.06338	0.04864	0.0541	0.045	0.098566667	0.04208	0.057366667	0.05815	0.069225	0.02985	0.072816667	0.0465	0.04565	0.0369	0.04714	0.046333333	0.037	0.040766667	0.0337	0.056033333	0.06672	0.044483333	0.06946	0.077066667	0.02198	0.043066667	0.06714	0.05085	0.03366	0.0454	0.04874	0.043066667	0.073416667	0.0726	0.06872	0.0826	0.056083333	0.039266667	0.05868	0.025933333	0.049375	0.023266667	0.0158	0.0295	0.035533333	0.04192	0.04828
344	0.0508	0.013	0.0652	0.04966	0.054	0.044075	0.098566667	0.04342	0.0575	0.0589	0.07085	0.0312	0.0731	0.05148	0.048216667	0.037766667	0.04804	0.045916667	0.0373	0.040366667	0.034833333	0.0534	0.06566	0.042866667	0.06688	0.07845	0.02352	0.043183333	0.06658	0.05125	0.03454	0.0453	0.04878	0.043333333	0.073816667	0.07255	0.06994	0.0821	0.0547	0.040733333	0.06132	0.027266667	0.0505	0.023733333	0.0166	0.03045	0.0352	0.04112	0.04786
345	0.051033333	0.0113	0.06342	0.0471	0.05386	0.042875	0.0979	0.04128	0.0556	0.057166667	0.0704	0.03125	0.070983333	0.04844	0.046516667	0.037083333	0.04656	0.045583333	0.035416667	0.039866667	0.033183333	0.0542	0.06588	0.041233333	0.06802	0.0773	0.02238	0.04365	0.06646	0.051525	0.03442	0.0445	0.04762	0.045333333	0.073483333	0.071783333	0.06904	0.0832	0.0564	0.039633333	0.05814	0.026833333	0.04715	0.021866667	0.0143	0.03	0.035	0.04254	0.049
346	0.0515	0.010433333	0.06102	0.04658	0.05426	0.044375	0.097733333	0.0414	0.0574	0.057633333	0.07115	0.031325	0.072016667	0.0498	0.048	0.038083333	0.04786	0.046333333	0.037316667	0.041383333	0.034233333	0.054283333	0.06582	0.0429	0.0678	0.074266667	0.02334	0.043916667	0.06828	0.051125	0.03462	0.04278	0.0479	0.044366667	0.074316667	0.073316667	0.0692	0.083666667	0.056533333	0.039033333	0.05648	0.0252	0.046975	0.0212	0.014675	0.02855	0.033566667	0.04284	0.04834
347	0.0504	0.012633333	0.06216	0.0472	0.0533	0.043	0.0973	0.04016	0.055683333	0.056066667	0.06935	0.031625	0.07535	0.05644	0.053966667	0.035583333	0.04614	0.044016667	0.0353	0.038366667	0.032383333	0.052983333	0.06414	0.042833333	0.06626	0.074333333	0.02172	0.044216667	0.06788	0.05185	0.03386	0.04454	0.0465	0.043966667	0.072483333	0.071533333	0.06718	0.084533333	0.056883333	0.040066667	0.05766	0.025633333	0.0478	0.022966667	0.01495	0.02905	0.034533333	0.04066	0.04738
348	0.053	0.0118	0.0626	0.04786	0.05282	0.042925	0.096866667	0.03928	0.05415	0.05405	0.06685	0.03205	0.069483333	0.04922	0.047183333	0.0359	0.04638	0.0443	0.035816667	0.038966667	0.0324	0.054883333	0.06672	0.0437	0.06882	0.0764	0.02346	0.045116667	0.0682	0.051125	0.03394	0.0449	0.04668	0.0436	0.07125	0.071616667	0.06692	0.084233333	0.057666667	0.0415	0.05782	0.025666667	0.0477	0.021966667	0.014325	0.029825	0.035466667	0.04078	0.0478
349	0.0517	0.011433333	0.06036	0.04574	0.05226	0.043175	0.0972	0.03954	0.056483333	0.056966667	0.0697	0.0297	0.074183333	0.04762	0.044166667	0.03775	0.04796	0.04525	0.037283333	0.039833333	0.033833333	0.054733333	0.06636	0.043483333	0.068	0.0754	0.02078	0.0432	0.06694	0.051325	0.0342	0.0434	0.0465	0.042733333	0.0732	0.072183333	0.06772	0.081866667	0.057433333	0.039866667	0.05652	0.025466667	0.04795	0.021133333	0.013075	0.0282	0.033866667	0.04038	0.04716
350	0.049733333	0.010666667	0.06222	0.0466	0.05312	0.043775	0.096333333	0.04108	0.0581	0.05755	0.071175	0.029475	0.071483333	0.04754	0.044333333	0.036766667	0.0467	0.044783333	0.036366667	0.03975	0.032883333	0.05255	0.0636	0.041616667	0.06638	0.07615	0.01916	0.0415	0.06468	0.0484	0.03204	0.04444	0.04754	0.043	0.074333333	0.072933333	0.0686	0.080633333	0.05625	0.0406	0.0576	0.025933333	0.04815	0.022966667	0.013625	0.028575	0.0347	0.0418	0.04708
351	0.051	0.0108	0.06158	0.04708	0.05058	0.04095	0.0962	0.04196	0.057183333	0.056666667	0.070625	0.032375	0.072166667	0.04956	0.046716667	0.034	0.04402	0.041983333	0.033216667	0.0361	0.030133333	0.053433333	0.06424	0.043466667	0.06674	0.074783333	0.02338	0.044916667	0.06786	0.051975	0.03418	0.0439	0.04486	0.042033333	0.073833333	0.07355	0.06832	0.0804	0.056566667	0.0404	0.05816	0.0258	0.048175	0.021666667	0.013825	0.028725	0.036233333	0.03866	0.04498
352	0.051	0.0124	0.0613	0.04782	0.05262	0.043275	0.096166667	0.04118	0.057133333	0.056816667	0.069875	0.03115	0.070383333	0.0479	0.043933333	0.034916667	0.04556	0.04285	0.0345	0.03745	0.030766667	0.053333333	0.06366	0.04315	0.06664	0.070883333	0.02198	0.042916667	0.06634	0.0495	0.03354	0.04442	0.047	0.0427	0.074116667	0.0725	0.0688	0.081233333	0.05525	0.042366667	0.05836	0.026433333	0.048725	0.022533333	0.014975	0.0297	0.0347	0.04178	0.04702
353	0.049233333	0.011733333	0.06164	0.04774	0.05214	0.042475	0.095733333	0.04186	0.057533333	0.05815	0.07135	0.031	0.0709	0.05266	0.050116667	0.034466667	0.04416	0.04215	0.033266667	0.036233333	0.030316667	0.053466667	0.06562	0.043333333	0.06754	0.07305	0.02078	0.042983333	0.06554	0.04975	0.03232	0.0439	0.04572	0.041433333	0.075316667	0.07305	0.06866	0.0781	0.05415	0.042333333	0.05882	0.026866667	0.048875	0.023166667	0.0154	0.028775	0.035466667	0.03936	0.04692
354	0.0486	0.012866667	0.06286	0.04808	0.052	0.04305	0.0956	0.04156	0.057116667	0.05785	0.070825	0.029175	0.070316667	0.05374	0.050133333	0.038083333	0.04834	0.046283333	0.037616667	0.0401	0.034016667	0.052233333	0.06236	0.04225	0.06632	0.075533333	0.01996	0.041483333	0.06418	0.048725	0.0306	0.04524	0.04612	0.0416	0.073833333	0.0725	0.06948	0.0802	0.05645	0.043233333	0.0594	0.0269	0.049425	0.023466667	0.0157	0.0307	0.035833333	0.03982	0.04614
355	0.0507	0.009733333	0.05966	0.04564	0.0518	0.0425	0.095166667	0.04118	0.056266667	0.057866667	0.071175	0.032075	0.071516667	0.0503	0.048416667	0.038766667	0.04948	0.04645	0.038116667	0.040766667	0.035	0.053483333	0.06446	0.041716667	0.06876	0.0734	0.02092	0.043933333	0.06602	0.048725	0.03258	0.0427	0.04536	0.0424	0.074183333	0.0721	0.067	0.0809	0.05555	0.042266667	0.05816	0.025233333	0.046325	0.022366667	0.0141	0.027375	0.034933333	0.0402	0.04758
356	0.0513	0.0127	0.0622	0.047	0.05194	0.042475	0.094733333	0.04146	0.058533333	0.05855	0.071375	0.031075	0.070616667	0.05202	0.049016667	0.035916667	0.0462	0.043833333	0.035083333	0.038483333	0.032516667	0.053233333	0.06416	0.04285	0.06848	0.0736	0.02196	0.044183333	0.06618	0.049775	0.03374	0.04418	0.04562	0.042366667	0.074833333	0.07375	0.0685	0.0798	0.055033333	0.042666667	0.05782	0.027133333	0.047625	0.022566667	0.01515	0.029075	0.035833333	0.03974	0.04692
357	0.049933333	0.0136	0.06112	0.04828	0.0527	0.042975	0.094466667	0.0415	0.057216667	0.058466667	0.071325	0.02915	0.071016667	0.04984	0.04705	0.0378	0.04794	0.044333333	0.036666667	0.039933333	0.033366667	0.0528	0.0647	0.041766667	0.06742	0.073	0.02002	0.043266667	0.0658	0.049125	0.0329	0.04572	0.04618	0.0425	0.07515	0.073866667	0.06962	0.079	0.056583333	0.042466667	0.0584	0.028266667	0.04945	0.023833333	0.01615	0.03015	0.035866667	0.03996	0.04642
358	0.051366667	0.012566667	0.05976	0.04642	0.0518	0.042225	0.093533333	0.042	0.056666667	0.05785	0.071275	0.029375	0.068666667	0.04826	0.04625	0.037616667	0.04706	0.0444	0.035983333	0.038766667	0.03245	0.05065	0.06292	0.04135	0.0662	0.072333333	0.02146	0.042616667	0.06594	0.048725	0.03262	0.04404	0.0446	0.041466667	0.0753	0.0738	0.06802	0.078066667	0.055516667	0.042666667	0.05752	0.025866667	0.046875	0.0233	0.01415	0.029225	0.034133333	0.0388	0.04488
359	0.0492	0.0123	0.0607	0.04716	0.05124	0.042175	0.093033333	0.04166	0.057466667	0.05855	0.070775	0.029675	0.069466667	0.0533	0.0505	0.037716667	0.0468	0.0448	0.036216667	0.040633333	0.033283333	0.051866667	0.06222	0.042116667	0.06592	0.072483333	0.02156	0.043333333	0.0654	0.048425	0.03298	0.04454	0.04476	0.040466667	0.075283333	0.0732	0.06898	0.0781	0.056816667	0.042733333	0.05726	0.0272	0.04915	0.022966667	0.014575	0.0296	0.035266667	0.0391	0.04498
360	0.050933333	0.012233333	0.0607	0.04654	0.04882	0.039575	0.0922	0.04104	0.056933333	0.057533333	0.069525	0.03055	0.069166667	0.05094	0.048533333	0.038266667	0.04828	0.046	0.036966667	0.040816667	0.034016667	0.053083333	0.06406	0.042016667	0.06802	0.07065	0.02146	0.044166667	0.06758	0.050475	0.03358	0.04392	0.04308	0.039433333	0.073933333	0.071866667	0.06662	0.077066667	0.057333333	0.0444	0.05874	0.027766667	0.048775	0.0231	0.014425	0.03015	0.034633333	0.03738	0.0434
361	0.048333333	0.0118	0.05938	0.04688	0.0489	0.039975	0.091533333	0.04088	0.056216667	0.0563	0.069675	0.0299	0.069283333	0.05102	0.04885	0.03895	0.0482	0.046083333	0.0379	0.040483333	0.034833333	0.052666667	0.06396	0.03995	0.0664	0.071166667	0.02042	0.042983333	0.06426	0.046825	0.03198	0.04346	0.04272	0.040133333	0.073166667	0.071633333	0.06792	0.076166667	0.055266667	0.042566667	0.05706	0.026533333	0.047725	0.023033333	0.014175	0.028075	0.034066667	0.03676	0.04392
362	0.0507	0.0108	0.0579	0.0456	0.04942	0.0401	0.0914	0.0394	0.055083333	0.054733333	0.070625	0.03025	0.068416667	0.04884	0.045366667	0.038016667	0.04752	0.04485	0.0372	0.03965	0.033316667	0.0545	0.06532	0.040566667	0.06828	0.07105	0.02302	0.044116667	0.06574	0.04925	0.03376	0.04326	0.04172	0.040466667	0.072133333	0.07065	0.06634	0.079566667	0.0563	0.0427	0.05678	0.025366667	0.046775	0.020666667	0.01315	0.027575	0.033333333	0.03766	0.04518
363	0.0507	0.012566667	0.06106	0.04708	0.04972	0.04105	0.091366667	0.04	0.054833333	0.056883333	0.07015	0.03	0.069566667	0.04998	0.04795	0.036016667	0.04614	0.043183333	0.03575	0.038516667	0.031516667	0.051833333	0.06322	0.04135	0.06598	0.070433333	0.02184	0.042933333	0.06488	0.0492	0.0333	0.0441	0.04362	0.039233333	0.0726	0.07275	0.06786	0.08	0.05795	0.0444	0.05864	0.026533333	0.048675	0.023733333	0.014625	0.0292	0.0367	0.03804	0.04694
364	0.050033333	0.012366667	0.0606	0.0476	0.0493	0.040025	0.092833333	0.04092	0.055683333	0.056666667	0.070625	0.03035	0.07045	0.0485	0.046666667	0.036416667	0.04628	0.043483333	0.03525	0.038316667	0.032066667	0.052883333	0.0632	0.041966667	0.06696	0.070566667	0.0207	0.042983333	0.06488	0.0473	0.03276	0.04418	0.04362	0.039066667	0.0727	0.070683333	0.06684	0.079133333	0.05695	0.044833333	0.05852	0.028033333	0.04845	0.0247	0.014925	0.029875	0.034766667	0.03776	0.04584
365	0.049166667	0.013233333	0.05954	0.0464	0.05024	0.0417	0.092733333	0.0393	0.054966667	0.0562	0.07005	0.029175	0.069733333	0.04704	0.045916667	0.03525	0.04428	0.041883333	0.03435	0.036366667	0.0306	0.052383333	0.06364	0.043133333	0.06654	0.06995	0.02158	0.042733333	0.06424	0.04775	0.03406	0.04406	0.04494	0.040766667	0.072533333	0.0719	0.0663	0.076066667	0.056733333	0.044233333	0.05906	0.026866667	0.048025	0.022966667	0.014675	0.028025	0.035033333	0.03842	0.04696
366	0.049633333	0.010966667	0.05874	0.04688	0.04888	0.0402	0.0933	0.04112	0.05605	0.057466667	0.070825	0.027825	0.067766667	0.0498	0.048866667	0.038366667	0.04706	0.044616667	0.037466667	0.039983333	0.032966667	0.052766667	0.06314	0.0413	0.06766	0.0697	0.02046	0.0432	0.0639	0.045425	0.03238	0.04372	0.04338	0.0387	0.073666667	0.072916667	0.06802	0.0789	0.0577	0.043166667	0.05804	0.026133333	0.04745	0.0228	0.01275	0.02925	0.032566667	0.03666	0.0456
367	0.048833333	0.011266667	0.0577	0.04514	0.05104	0.042025	0.092966667	0.03936	0.056833333	0.0566	0.0707	0.030125	0.0682	0.04828	0.0458	0.038266667	0.04852	0.0455	0.0384	0.040533333	0.033883333	0.0511	0.06176	0.04095	0.0653	0.067983333	0.01956	0.041466667	0.06358	0.047575	0.03062	0.0431	0.0438	0.0417	0.0727	0.07195	0.067	0.078	0.058866667	0.042966667	0.05706	0.025233333	0.045925	0.023333333	0.01205	0.026925	0.0328	0.03856	0.04726
368	0.048466667	0.012966667	0.06082	0.0481	0.04936	0.040175	0.091333333	0.03966	0.05595	0.055866667	0.0706	0.0288	0.068433333	0.0517	0.048866667	0.035483333	0.04456	0.041766667	0.034566667	0.037	0.030866667	0.052666667	0.06296	0.040616667	0.0669	0.068283333	0.01744	0.039616667	0.06088	0.04335	0.02954	0.04544	0.04284	0.039133333	0.071733333	0.071833333	0.06662	0.078066667	0.058333333	0.045133333	0.05896	0.0278	0.048	0.0242	0.0148	0.030325	0.035933333	0.03742	0.04476
369	0.048333333	0.010833333	0.05778	0.04506	0.04666	0.039075	0.091033333	0.04026	0.05685	0.05585	0.069725	0.02595	0.06565	0.0503	0.04865	0.038583333	0.04714	0.044116667	0.037433333	0.03965	0.033383333	0.05175	0.06166	0.0392	0.06458	0.06825	0.02044	0.041433333	0.06322	0.045425	0.03062	0.04266	0.04064	0.036533333	0.0727	0.072166667	0.06842	0.075466667	0.056516667	0.041633333	0.0571	0.026233333	0.04615	0.023266667	0.012525	0.027975	0.033066667	0.0356	0.0428
370	0.0497	0.0109	0.05908	0.04624	0.04884	0.039325	0.091233333	0.04038	0.056933333	0.0561	0.071375	0.0288	0.068966667	0.04792	0.0461	0.038983333	0.04836	0.046333333	0.037883333	0.040333333	0.034483333	0.05135	0.06046	0.040733333	0.06414	0.07255	0.02248	0.044333333	0.0645	0.047825	0.03286	0.04324	0.04196	0.037433333	0.071933333	0.072483333	0.06826	0.0776	0.057583333	0.041933333	0.0573	0.0271	0.048275	0.022533333	0.012425	0.0291	0.033733333	0.0368	0.04434
371	0.0469	0.012133333	0.05976	0.0454	0.04856	0.0405	0.0912	0.04016	0.055616667	0.056266667	0.071	0.0283	0.069166667	0.05186	0.049833333	0.03545	0.04406	0.04145	0.034733333	0.0366	0.031	0.05245	0.06192	0.0392	0.06666	0.0695	0.01864	0.040916667	0.06148	0.0447	0.03108	0.04264	0.03998	0.037666667	0.072183333	0.071883333	0.06634	0.0762	0.056683333	0.043966667	0.05718	0.025733333	0.0468	0.022566667	0.013025	0.028525	0.034166667	0.03638	0.0437
372	0.049533333	0.011333333	0.05968	0.04666	0.04736	0.0402	0.0913	0.04068	0.0566	0.058033333	0.0721	0.02805	0.069416667	0.04684	0.044383333	0.036833333	0.0455	0.0427	0.0359	0.037933333	0.0317	0.053216667	0.06334	0.040466667	0.06774	0.066133333	0.0191	0.0421	0.06198	0.0463	0.03168	0.04282	0.04156	0.0381	0.073216667	0.073716667	0.06848	0.0772	0.0582	0.0431	0.05752	0.026933333	0.046825	0.022733333	0.01365	0.0285	0.033966667	0.03672	0.04442
373	0.046833333	0.012733333	0.05936	0.0459	0.04822	0.040875	0.0915	0.04242	0.058616667	0.0606	0.07305	0.028975	0.065366667	0.04952	0.046483333	0.036483333	0.0461	0.042783333	0.035566667	0.037766667	0.031766667	0.05235	0.06314	0.040433333	0.06632	0.069233333	0.01892	0.0423	0.06186	0.04545	0.02936	0.0442	0.04148	0.0388	0.074333333	0.0751	0.06972	0.0765	0.057383333	0.045333333	0.05898	0.0283	0.048275	0.024166667	0.015525	0.0294	0.035166667	0.03682	0.04474
374	0.0485	0.012866667	0.05762	0.04568	0.0467	0.0401	0.090933333	0.04124	0.056716667	0.058616667	0.0739	0.02795	0.070883333	0.0492	0.0464	0.035433333	0.04404	0.0417	0.0345	0.036433333	0.029783333	0.052466667	0.06236	0.040066667	0.06584	0.0691	0.0207	0.041233333	0.06198	0.0458	0.03074	0.04264	0.0408	0.0376	0.07495	0.073766667	0.06866	0.075933333	0.05705	0.0449	0.05556	0.026533333	0.04635	0.023433333	0.012575	0.02795	0.033433333	0.0368	0.04394
375	0.049633333	0.0116	0.0576	0.04526	0.04666	0.039825	0.090766667	0.04094	0.057266667	0.05895	0.0727	0.026925	0.068983333	0.04796	0.045533333	0.03685	0.04534	0.042433333	0.0355	0.038016667	0.031266667	0.05065	0.06064	0.038133333	0.06398	0.06945	0.02042	0.042116667	0.06274	0.04615	0.0308	0.04254	0.04102	0.037433333	0.073883333	0.07495	0.06872	0.0765	0.05815	0.043333333	0.05688	0.026366667	0.046225	0.022733333	0.012525	0.0277	0.033666667	0.03492	0.0426
376	0.0497	0.013833333	0.05868	0.04528	0.04834	0.0397	0.0909	0.04106	0.05645	0.05795	0.07205	0.0282	0.065716667	0.04864	0.046233333	0.036516667	0.04548	0.042683333	0.036333333	0.038833333	0.0318	0.052316667	0.06152	0.039016667	0.0676	0.06655	0.02056	0.043233333	0.06304	0.045825	0.03198	0.04396	0.04218	0.0387	0.07355	0.073516667	0.06816	0.074733333	0.056033333	0.044266667	0.05692	0.026433333	0.0465	0.022266667	0.013375	0.0287	0.034133333	0.03624	0.04512
377	0.046933333	0.009566667	0.0577	0.0435	0.04732	0.039525	0.090466667	0.04106	0.056966667	0.05905	0.072525	0.0281	0.068683333	0.04636	0.041583333	0.0358	0.04426	0.041583333	0.03475	0.036733333	0.031233333	0.049733333	0.06148	0.03925	0.06528	0.070483333	0.01776	0.04035	0.06086	0.0437	0.0299	0.04222	0.04086	0.037	0.072616667	0.074383333	0.06744	0.077333333	0.0591	0.043133333	0.05608	0.024333333	0.044475	0.0203	0.010075	0.027825	0.033866667	0.03518	0.0441
378	0.0498	0.0117	0.05784	0.04628	0.04728	0.038725	0.090666667	0.04116	0.058433333	0.058766667	0.073525	0.0274	0.06695	0.04312	0.04035	0.03505	0.04346	0.04175	0.033733333	0.036466667	0.029466667	0.050966667	0.06084	0.03975	0.06538	0.06995	0.02092	0.0436	0.06288	0.044875	0.03186	0.0427	0.04124	0.038666667	0.074583333	0.074383333	0.06862	0.077333333	0.05885	0.045266667	0.05776	0.025633333	0.045725	0.021833333	0.012625	0.027875	0.0344	0.03638	0.04372
379	0.048633333	0.0121	0.05784	0.04656	0.05044	0.04395	0.0909	0.04082	0.0573	0.058483333	0.073475	0.0289	0.06885	0.05028	0.047916667	0.037783333	0.04638	0.04335	0.037233333	0.039116667	0.03265	0.05075	0.06064	0.040316667	0.0656	0.063716667	0.02098	0.0432	0.06236	0.0459	0.03058	0.04316	0.04476	0.042133333	0.072566667	0.073516667	0.06742	0.0761	0.057383333	0.0438	0.05688	0.0264	0.04635	0.0226	0.0127	0.028375	0.034466667	0.03918	0.04626
380	0.050633333	0.0112	0.05904	0.04526	0.04898	0.041925	0.0906	0.0416	0.05695	0.05865	0.0722	0.0289	0.066866667	0.05326	0.0488	0.035383333	0.04404	0.041466667	0.035066667	0.036733333	0.0311	0.050716667	0.06212	0.038766667	0.06634	0.064633333	0.02176	0.044216667	0.06306	0.047425	0.03358	0.04322	0.04386	0.0399	0.073133333	0.073066667	0.06764	0.074566667	0.058283333	0.043833333	0.0572	0.027166667	0.046375	0.0227	0.01325	0.0293	0.034566667	0.03814	0.0459
381	0.050666667	0.0133	0.06052	0.04854	0.04708	0.039075	0.090566667	0.0399	0.0556	0.0586	0.070825	0.025825	0.06885	0.04836	0.045383333	0.038733333	0.04702	0.043933333	0.03795	0.039033333	0.032666667	0.05065	0.06192	0.039666667	0.06706	0.065433333	0.02158	0.04385	0.0638	0.047125	0.03322	0.045	0.04178	0.038	0.072866667	0.074083333	0.06782	0.075	0.0575	0.046033333	0.06006	0.0294	0.047825	0.0252	0.0156	0.030725	0.036866667	0.0363	0.0447
382	0.0462	0.0113	0.05922	0.04662	0.04732	0.03875	0.090766667	0.04156	0.0572	0.059916667	0.074675	0.028775	0.066783333	0.04436	0.041316667	0.037716667	0.04664	0.044116667	0.036916667	0.039416667	0.032983333	0.0497	0.0602	0.040333333	0.06376	0.064883333	0.0196	0.042466667	0.06236	0.045425	0.03082	0.04322	0.04086	0.0377	0.075233333	0.074366667	0.06818	0.0738	0.0569	0.044433333	0.05812	0.027333333	0.0466	0.022433333	0.0137	0.02895	0.033966667	0.03474	0.04376
383	0.048533333	0.0122	0.05748	0.0449	0.0478	0.039075	0.090766667	0.03988	0.05565	0.057233333	0.0725	0.02765	0.0704	0.04756	0.0436	0.03725	0.04592	0.042583333	0.03615	0.03865	0.031416667	0.051766667	0.06166	0.04085	0.06594	0.064016667	0.02028	0.04305	0.06456	0.045475	0.03142	0.04226	0.04116	0.0382	0.072433333	0.072866667	0.0663	0.076833333	0.059016667	0.0439	0.05666	0.025066667	0.0451	0.021733333	0.01125	0.028275	0.0335	0.03554	0.04422
384	0.0504	0.012233333	0.06	0.0478	0.04706	0.0389	0.0908	0.04448	0.060533333	0.061216667	0.07545	0.028525	0.0672	0.0472	0.044816667	0.037183333	0.04572	0.0432	0.03665	0.038516667	0.0312	0.05265	0.06142	0.037616667	0.06776	0.06385	0.02176	0.045216667	0.06452	0.04795	0.0331	0.04412	0.04128	0.0393	0.075766667	0.0759	0.07088	0.074933333	0.058433333	0.046866667	0.05898	0.0277	0.0483	0.0248	0.01425	0.03055	0.034666667	0.03544	0.04312
385	0.048433333	0.013866667	0.05864	0.04762	0.04658	0.039025	0.0918	0.04234	0.0567	0.059016667	0.0726	0.029175	0.0684	0.05112	0.04855	0.03545	0.04454	0.041833333	0.035633333	0.036466667	0.029683333	0.05015	0.05972	0.038066667	0.06492	0.065983333	0.01946	0.042783333	0.0627	0.04525	0.03198	0.04492	0.0414	0.038533333	0.074466667	0.073783333	0.06804	0.074766667	0.058516667	0.0472	0.05972	0.028033333	0.049175	0.025266667	0.01545	0.03065	0.0366	0.03606	0.04428
386	0.048166667	0.0131	0.05898	0.04606	0.04824	0.041575	0.091966667	0.0413	0.056566667	0.058716667	0.07295	0.029225	0.068633333	0.04908	0.046283333	0.038016667	0.0454	0.041966667	0.036133333	0.038033333	0.031416667	0.0508	0.05896	0.038583333	0.06452	0.06725	0.02108	0.04255	0.06214	0.046675	0.03234	0.04428	0.04258	0.039866667	0.073883333	0.07445	0.0675	0.073966667	0.058516667	0.046933333	0.05934	0.027466667	0.048125	0.024933333	0.01355	0.029375	0.035433333	0.03646	0.04456
387	0.047833333	0.0126	0.06048	0.04778	0.04696	0.0391	0.092033333	0.0399	0.05615	0.056683333	0.0707	0.0283	0.067116667	0.04844	0.045833333	0.035766667	0.04476	0.041883333	0.034866667	0.0374	0.031233333	0.0509	0.06008	0.039333333	0.06468	0.06515	0.01894	0.042633333	0.0623	0.045625	0.0319	0.04488	0.0404	0.0388	0.072966667	0.073866667	0.0672	0.076333333	0.0586	0.048166667	0.06008	0.027866667	0.0475	0.025333333	0.014325	0.03015	0.0356	0.03542	0.04314
388	0.0472	0.0118	0.0596	0.0467	0.04766	0.0412	0.091866667	0.04006	0.05595	0.057716667	0.0714	0.02855	0.066766667	0.05016	0.048016667	0.036116667	0.04432	0.041116667	0.035233333	0.037116667	0.030416667	0.049666667	0.05918	0.0375	0.06432	0.065433333	0.01888	0.0408	0.06136	0.04535	0.03088	0.04416	0.0428	0.039966667	0.072016667	0.073083333	0.06664	0.074266667	0.058133333	0.046766667	0.0588	0.0258	0.04645	0.022333333	0.0122	0.02785	0.033933333	0.03682	0.04444
389	0.0487	0.015	0.06086	0.04888	0.04686	0.04045	0.0915	0.04222	0.057266667	0.059266667	0.07375	0.030125	0.06705	0.04866	0.044716667	0.035133333	0.04336	0.041233333	0.0344	0.036966667	0.030966667	0.0535	0.06378	0.039033333	0.06972	0.06575	0.0204	0.043383333	0.0626	0.04485	0.03162	0.0468	0.04056	0.038033333	0.0732	0.073783333	0.0677	0.076266667	0.060083333	0.0501	0.0611	0.0292	0.048425	0.025766667	0.015775	0.030175	0.036866667	0.03562	0.04298
390	0.0511	0.0129	0.06084	0.04792	0.04844	0.0411	0.090266667	0.04282	0.059466667	0.060233333	0.075725	0.030225	0.069116667	0.04946	0.04615	0.03745	0.04562	0.042383333	0.036033333	0.03815	0.032533333	0.052233333	0.06144	0.040483333	0.06512	0.06735	0.02382	0.045966667	0.06596	0.048425	0.03456	0.04564	0.04334	0.0404	0.076216667	0.076633333	0.06954	0.076566667	0.05965	0.048833333	0.06154	0.0287	0.048325	0.0266	0.01535	0.0309	0.035666667	0.03746	0.0448
391	0.048466667	0.0124	0.0605	0.0488	0.04774	0.04035	0.0898	0.04048	0.058066667	0.060016667	0.07535	0.03095	0.066216667	0.0504	0.047733333	0.038783333	0.04618	0.0434	0.03755	0.039466667	0.033	0.049366667	0.05824	0.038783333	0.0634	0.061133333	0.02116	0.042516667	0.0613	0.0448	0.0319	0.04576	0.04296	0.0405	0.074083333	0.075566667	0.0691	0.074633333	0.058616667	0.049333333	0.05888	0.028966667	0.0478	0.024966667	0.014125	0.030225	0.036866667	0.03574	0.04454
392	0.048433333	0.013433333	0.0613	0.0492	0.04656	0.040075	0.0899	0.0408	0.05735	0.0596	0.074225	0.0303	0.068366667	0.05282	0.047666667	0.0381	0.0462	0.0434	0.037516667	0.039383333	0.032533333	0.051783333	0.06104	0.03885	0.0655	0.064866667	0.02044	0.043266667	0.06328	0.0452	0.03244	0.04492	0.04184	0.039266667	0.073483333	0.074183333	0.0686	0.077033333	0.060916667	0.0495	0.06084	0.029933333	0.050325	0.025266667	0.015475	0.031125	0.036333333	0.03638	0.04312
393	0.048533333	0.012566667	0.05904	0.04692	0.04664	0.0409	0.090033333	0.0423	0.05735	0.0591	0.073	0.031025	0.070666667	0.05078	0.047283333	0.039616667	0.04878	0.045466667	0.039483333	0.041783333	0.034816667	0.052483333	0.0623	0.03885	0.06804	0.065216667	0.02054	0.042616667	0.06274	0.046975	0.0325	0.04552	0.04152	0.038266667	0.074616667	0.074516667	0.06804	0.076933333	0.0604	0.0499	0.05874	0.028366667	0.04645	0.024	0.01425	0.029425	0.035966667	0.03458	0.04382
394	0.0503	0.0134	0.0609	0.04882	0.04768	0.04255	0.090666667	0.04	0.055383333	0.057666667	0.0715	0.028575	0.0662	0.05406	0.05155	0.04105	0.04918	0.046416667	0.039716667	0.04205	0.036166667	0.0504	0.0611	0.036283333	0.0655	0.06405	0.02182	0.044916667	0.06322	0.0474	0.0339	0.04508	0.04232	0.039166667	0.074183333	0.073733333	0.067	0.078333333	0.0629	0.048733333	0.06018	0.0271	0.047525	0.024566667	0.014475	0.03115	0.034966667	0.03768	0.0445
395	0.047866667	0.014433333	0.06214	0.04848	0.04546	0.039875	0.091266667	0.04098	0.055866667	0.060116667	0.074375	0.0289	0.068616667	0.04958	0.045233333	0.035833333	0.04352	0.040733333	0.0355	0.0365	0.029733333	0.049666667	0.05864	0.037133333	0.06518	0.067233333	0.02008	0.042666667	0.06256	0.04535	0.0317	0.04626	0.0408	0.040266667	0.0772	0.076066667	0.06866	0.074666667	0.059933333	0.049666667	0.0616	0.029066667	0.050875	0.0246	0.01535	0.0305	0.036466667	0.0343	0.04326
396	0.0488	0.014166667	0.06252	0.04842	0.04488	0.038975	0.0907	0.04072	0.056783333	0.0596	0.075	0.029	0.065783333	0.05126	0.046816667	0.036166667	0.0447	0.0409	0.035483333	0.0368	0.030533333	0.05005	0.05968	0.035833333	0.06526	0.06595	0.02014	0.043766667	0.06204	0.045425	0.0326	0.0472	0.04078	0.039233333	0.074433333	0.07455	0.06648	0.0768	0.06025	0.050866667	0.06052	0.029633333	0.050025	0.026166667	0.015375	0.032575	0.0382	0.0346	0.04072
397	0.0502	0.012166667	0.06116	0.04768	0.0453	0.038575	0.090966667	0.04298	0.058016667	0.061083333	0.07495	0.028825	0.068966667	0.04904	0.044883333	0.037883333	0.04522	0.042366667	0.037116667	0.0383	0.031366667	0.05075	0.06062	0.038266667	0.06528	0.067016667	0.02046	0.043483333	0.06486	0.046025	0.03252	0.04504	0.04078	0.037866667	0.076183333	0.07675	0.071	0.077733333	0.062633333	0.050233333	0.05944	0.028066667	0.0484	0.023533333	0.014725	0.0307	0.0351	0.03342	0.04206
398	0.047033333	0.0156	0.06424	0.04986	0.04866	0.043825	0.0915	0.0425	0.059233333	0.061183333	0.07705	0.029425	0.06835	0.05016	0.046183333	0.0361	0.04386	0.0416	0.036216667	0.037783333	0.030633333	0.05025	0.06096	0.038166667	0.06526	0.064333333	0.01986	0.043666667	0.06194	0.043575	0.03136	0.0461	0.04372	0.041366667	0.076433333	0.076883333	0.07064	0.0778	0.061233333	0.049966667	0.06224	0.030133333	0.051775	0.025966667	0.01705	0.032875	0.036966667	0.03784	0.047
399	0.049366667	0.0136	0.06244	0.04878	0.04788	0.042375	0.091366667	0.0431	0.058616667	0.0624	0.076075	0.030475	0.071433333	0.04872	0.044866667	0.038616667	0.0461	0.043833333	0.038116667	0.039266667	0.0322	0.050433333	0.05988	0.039083333	0.06442	0.069833333	0.02358	0.045283333	0.0656	0.048025	0.0343	0.04552	0.04314	0.040166667	0.076433333	0.0763	0.0706	0.078966667	0.06235	0.049733333	0.06096	0.0294	0.04945	0.0247	0.0163	0.031875	0.0366	0.03596	0.04424
400	0.048933333	0.013266667	0.06242	0.04776	0.04788	0.03985	0.0921	0.04258	0.059533333	0.061766667	0.07645	0.0276	0.0697	0.05142	0.046983333	0.036816667	0.04492	0.0426	0.0356	0.03865	0.031683333	0.04965	0.0612	0.03745	0.06548	0.06405	0.02188	0.045083333	0.0627	0.0469	0.0329	0.04524	0.04322	0.040566667	0.077016667	0.077633333	0.06906	0.0772	0.059166667	0.0504	0.06006	0.0274	0.049825	0.024066667	0.015	0.03075	0.035133333	0.03572	0.04366
401	0.0483	0.014433333	0.06352	0.04942	0.0462	0.038975	0.091866667	0.04208	0.058316667	0.06	0.07375	0.02905	0.065366667	0.05178	0.04765	0.040633333	0.04814	0.0454	0.038566667	0.0408	0.03365	0.049616667	0.06068	0.0377	0.06446	0.0648	0.02202	0.045333333	0.06274	0.047575	0.03368	0.04684	0.0419	0.0401	0.074583333	0.076366667	0.06862	0.080433333	0.06095	0.051	0.06274	0.0292	0.0516	0.025733333	0.016825	0.032	0.0384	0.03508	0.04366
402	0.049333333	0.013933333	0.06214	0.04884	0.04586	0.040425	0.0912	0.04374	0.057333333	0.061383333	0.07575	0.02665	0.068433333	0.05234	0.048366667	0.033616667	0.04166	0.038583333	0.032783333	0.0352	0.028083333	0.051833333	0.06174	0.0393	0.06846	0.067483333	0.02276	0.04655	0.06448	0.048675	0.0342	0.04624	0.04254	0.0404	0.07545	0.075483333	0.07078	0.078466667	0.062683333	0.051966667	0.06168	0.029133333	0.04935	0.025066667	0.01535	0.03195	0.0373	0.03498	0.04232
403	0.0488	0.012266667	0.06156	0.04738	0.0464	0.040275	0.090833333	0.04468	0.060483333	0.062283333	0.0788	0.028175	0.071083333	0.0464	0.042016667	0.038	0.04566	0.0418	0.036833333	0.03825	0.032233333	0.0504	0.06008	0.035383333	0.06594	0.064616667	0.02044	0.043916667	0.06088	0.044925	0.03322	0.04546	0.04216	0.040533333	0.079	0.078433333	0.07144	0.0767	0.05845	0.0513	0.06084	0.0273	0.0492	0.023766667	0.0147	0.03105	0.034433333	0.03376	0.04248
404	0.049133333	0.0162	0.06458	0.0497	0.04892	0.04165	0.090466667	0.04086	0.058216667	0.0612	0.075925	0.029025	0.068966667	0.05338	0.048066667	0.036066667	0.04344	0.039966667	0.034833333	0.0363	0.0294	0.05065	0.05924	0.03705	0.06574	0.0636	0.02248	0.045333333	0.06388	0.047625	0.03376	0.04674	0.0434	0.0417	0.075816667	0.076033333	0.06906	0.078933333	0.06105	0.053266667	0.06256	0.029866667	0.052	0.026233333	0.015875	0.032575	0.037933333	0.036	0.04358
405	0.0494	0.0161	0.06612	0.05282	0.04786	0.041825	0.0902	0.04262	0.059183333	0.061283333	0.073725	0.0311	0.071816667	0.05456	0.049933333	0.03295	0.04128	0.03755	0.032683333	0.03505	0.027316667	0.05225	0.06232	0.037066667	0.06858	0.0637	0.02272	0.04525	0.0638	0.04675	0.03426	0.04954	0.04376	0.041033333	0.0769	0.076333333	0.06934	0.077833333	0.061116667	0.0571	0.06436	0.032133333	0.052675	0.0277	0.0195	0.035975	0.040566667	0.0368	0.0436
406	0.0503	0.015966667	0.06492	0.04996	0.04734	0.0432	0.090766667	0.04264	0.060133333	0.062483333	0.07735	0.0286	0.070016667	0.04694	0.044266667	0.039883333	0.04788	0.04465	0.03955	0.041	0.033916667	0.05125	0.06124	0.0381	0.06688	0.061516667	0.02286	0.0454	0.06442	0.046625	0.03622	0.04706	0.04228	0.041133333	0.077983333	0.077516667	0.07134	0.079533333	0.06085	0.053533333	0.06336	0.030533333	0.05145	0.026266667	0.0171	0.032275	0.0392	0.0353	0.04426
407	0.053366667	0.0171	0.065	0.0495	0.0456	0.040125	0.0914	0.04226	0.058966667	0.06265	0.077125	0.028075	0.06735	0.05142	0.04665	0.034916667	0.04202	0.0407	0.033983333	0.035766667	0.028466667	0.05095	0.05882	0.0348	0.06418	0.0669	0.02516	0.047083333	0.0666	0.049825	0.03622	0.04864	0.04254	0.041033333	0.07865	0.079433333	0.07118	0.080666667	0.064233333	0.0542	0.06264	0.0309	0.053725	0.0273	0.017075	0.03475	0.0391	0.0361	0.0426
408	0.0465	0.0098	0.06094	0.047	0.04804	0.04235	0.092166667	0.041	0.0579	0.06085	0.07425	0.0295	0.068	0.05124	0.0461	0.035516667	0.04372	0.0407	0.034433333	0.036533333	0.02905	0.051966667	0.06146	0.03575	0.06726	0.067133333	0.0222	0.04625	0.06328	0.047275	0.03496	0.04424	0.0441	0.0442	0.078316667	0.07635	0.0703	0.0776	0.060316667	0.050066667	0.0584	0.0267	0.046975	0.022166667	0.0123	0.029375	0.035	0.03688	0.0449
409	0.049266667	0.016066667	0.06626	0.05206	0.04802	0.041475	0.0929	0.04302	0.059916667	0.064133333	0.07755	0.028925	0.0696	0.05408	0.04905	0.039766667	0.04686	0.0432	0.038183333	0.0399	0.032466667	0.0538	0.06272	0.036816667	0.06886	0.062916667	0.02268	0.046083333	0.064	0.046	0.03496	0.04958	0.04384	0.043433333	0.078566667	0.0777	0.07008	0.080166667	0.061416667	0.055766667	0.06376	0.0311	0.0529	0.027833333	0.0182	0.03375	0.038466667	0.03884	0.04452
410	0.045966667	0.015833333	0.06666	0.0519	0.04682	0.042	0.092966667	0.0441	0.061016667	0.0637	0.0796	0.02935	0.07425	0.05322	0.04795	0.035616667	0.04534	0.0414	0.036083333	0.038083333	0.029016667	0.052166667	0.06166	0.036816667	0.06706	0.067033333	0.01924	0.043366667	0.06148	0.04545	0.03258	0.04974	0.04464	0.043233333	0.080466667	0.080666667	0.07172	0.080933333	0.0632	0.0544	0.06378	0.0308	0.052725	0.0275	0.017325	0.035025	0.038166667	0.03652	0.04444
411	0.046133333	0.016966667	0.0677	0.05284	0.04586	0.0395	0.092533333	0.0442	0.060166667	0.062216667	0.07775	0.029325	0.071566667	0.05616	0.05155	0.03815	0.0462	0.041983333	0.036566667	0.037333333	0.030383333	0.052433333	0.06044	0.033016667	0.0669	0.0651	0.0203	0.043983333	0.06202	0.04465	0.03354	0.0496	0.04166	0.0426	0.0804	0.079666667	0.07204	0.0825	0.063533333	0.057266667	0.0661	0.032	0.05535	0.027833333	0.019525	0.0364	0.038866667	0.0346	0.04094
412	0.0531	0.016233333	0.06884	0.05222	0.04702	0.042225	0.092233333	0.04394	0.0613	0.0634	0.080125	0.028325	0.075816667	0.05044	0.045133333	0.03675	0.04508	0.0412	0.036266667	0.0375	0.0295	0.051566667	0.06076	0.036183333	0.06742	0.059966667	0.02592	0.049283333	0.06806	0.05085	0.03754	0.05132	0.043	0.041866667	0.081833333	0.081016667	0.07232	0.0806	0.0619	0.056866667	0.06504	0.0321	0.055975	0.029466667	0.0189	0.035275	0.040666667	0.0369	0.04226
413	0.047833333	0.016366667	0.06626	0.0522	0.04976	0.042125	0.092366667	0.04192	0.058983333	0.06285	0.076975	0.03105	0.070233333	0.05364	0.048083333	0.039533333	0.04722	0.043433333	0.03775	0.041116667	0.033716667	0.0538	0.06286	0.0369	0.06914	0.062883333	0.02202	0.045316667	0.06404	0.04695	0.0354	0.05012	0.04516	0.043066667	0.08	0.07825	0.07066	0.0843	0.063533333	0.0582	0.06422	0.032633333	0.054375	0.029833333	0.0189	0.036475	0.0411	0.03854	0.04482
414	0.0496	0.015266667	0.06614	0.05082	0.04886	0.04295	0.093433333	0.04426	0.060833333	0.064266667	0.077675	0.02935	0.072616667	0.0518	0.0461	0.036216667	0.04272	0.039766667	0.035083333	0.037566667	0.028083333	0.052266667	0.0598	0.035033333	0.06558	0.0645	0.02272	0.04615	0.06494	0.04725	0.0345	0.04892	0.04494	0.0445	0.0819	0.078816667	0.0713	0.0838	0.064216667	0.0568	0.06486	0.030566667	0.052725	0.026866667	0.017175	0.033925	0.0386	0.03698	0.04456
415	0.050233333	0.017033333	0.0681	0.0525	0.0439	0.039275	0.094133333	0.04494	0.062033333	0.066033333	0.078825	0.029875	0.07055	0.05446	0.047683333	0.035616667	0.04268	0.0401	0.033683333	0.036166667	0.027933333	0.0519	0.06246	0.033966667	0.06754	0.068466667	0.02336	0.0466	0.06546	0.048375	0.03622	0.05132	0.04286	0.039933333	0.082766667	0.081466667	0.07464	0.0818	0.062616667	0.057733333	0.0661	0.0315	0.054925	0.028233333	0.01945	0.03585	0.041	0.03444	0.042
416	0.051366667	0.016633333	0.06904	0.05462	0.04492	0.040825	0.094666667	0.0451	0.05975	0.06525	0.08065	0.02925	0.074433333	0.05566	0.048783333	0.0358	0.04362	0.040733333	0.03495	0.036466667	0.029183333	0.05315	0.06296	0.034983333	0.06842	0.0629	0.02434	0.048033333	0.06646	0.0493	0.03708	0.05126	0.04288	0.041666667	0.080733333	0.080416667	0.07294	0.082166667	0.06415	0.058233333	0.06658	0.0333	0.055725	0.0294	0.01945	0.037375	0.043066667	0.03506	0.0425
417	0.048633333	0.016166667	0.06866	0.05316	0.04842	0.042975	0.094566667	0.04558	0.061916667	0.067216667	0.08115	0.027475	0.07155	0.05464	0.048316667	0.0382	0.04626	0.043316667	0.036966667	0.0397	0.031233333	0.05335	0.06262	0.036133333	0.06998	0.065116667	0.02226	0.0458	0.0645	0.04645	0.03452	0.0513	0.04536	0.044433333	0.083033333	0.081966667	0.07506	0.082233333	0.0632	0.056933333	0.06506	0.0336	0.05695	0.027933333	0.017975	0.036675	0.042166667	0.03742	0.04388
418	0.044833333	0.0161	0.06864	0.05216	0.04666	0.043875	0.094266667	0.04328	0.060983333	0.06465	0.0783	0.030625	0.073416667	0.05168	0.044166667	0.038033333	0.04592	0.041616667	0.03715	0.039916667	0.030783333	0.052333333	0.06102	0.035866667	0.06682	0.068133333	0.0195	0.045516667	0.06272	0.04485	0.03324	0.0508	0.0439	0.045433333	0.081466667	0.0814	0.0731	0.084966667	0.0658	0.059133333	0.06634	0.0313	0.0554	0.027966667	0.0204	0.036075	0.0418	0.03618	0.04732
419	0.0474	0.016933333	0.06758	0.05278	0.05094	0.045725	0.093733333	0.04328	0.060533333	0.06385	0.078025	0.03	0.07725	0.04876	0.042816667	0.0366	0.04506	0.0413	0.036833333	0.039166667	0.029133333	0.0524	0.06002	0.035433333	0.06634	0.066416667	0.02108	0.0447	0.06412	0.046575	0.03376	0.05	0.04706	0.048066667	0.08195	0.079583333	0.07178	0.083033333	0.062466667	0.057766667	0.06384	0.031466667	0.052725	0.0272	0.01835	0.035375	0.0411	0.03982	0.0478
420	0.049766667	0.018066667	0.07116	0.05462	0.05054	0.04515	0.094066667	0.04536	0.0626	0.066733333	0.07935	0.0292	0.074116667	0.05586	0.049566667	0.039016667	0.04716	0.043766667	0.037583333	0.04115	0.03095	0.0526	0.06134	0.036716667	0.0666	0.06675	0.02292	0.047616667	0.06572	0.04615	0.03786	0.05122	0.04666	0.048133333	0.084816667	0.083	0.07332	0.084566667	0.067566667	0.0589	0.0669	0.031533333	0.0571	0.029666667	0.020075	0.037975	0.041066667	0.03892	0.0466
421	0.048633333	0.0153	0.0687	0.05276	0.04798	0.042075	0.094466667	0.04432	0.061783333	0.066233333	0.0787	0.029275	0.0725	0.0503	0.045283333	0.037466667	0.04608	0.042066667	0.037083333	0.03985	0.030533333	0.05325	0.06228	0.038916667	0.0693	0.065716667	0.02438	0.04855	0.06408	0.0462	0.03716	0.0503	0.04552	0.0457	0.0818	0.08095	0.07182	0.085433333	0.0669	0.0594	0.06634	0.032633333	0.054575	0.029333333	0.018275	0.03565	0.039333333	0.03756	0.04488
422	0.0492	0.0164	0.06948	0.05282	0.04956	0.043625	0.095266667	0.04328	0.06155	0.064716667	0.07815	0.032325	0.072233333	0.05194	0.046833333	0.0381	0.0469	0.0431	0.03835	0.04055	0.032116667	0.052183333	0.06052	0.039316667	0.06782	0.065216667	0.0241	0.049033333	0.06626	0.047675	0.03674	0.05102	0.04598	0.048166667	0.082133333	0.079133333	0.07102	0.0868	0.066283333	0.060533333	0.06718	0.031	0.056275	0.028266667	0.01925	0.0376	0.0423	0.03864	0.04578
423	0.046933333	0.016266667	0.07002	0.05304	0.04976	0.04415	0.096166667	0.0441	0.063966667	0.067066667	0.0788	0.032075	0.0735	0.0536	0.047516667	0.03695	0.04498	0.041766667	0.037033333	0.039916667	0.031666667	0.05445	0.0625	0.038133333	0.06844	0.063783333	0.02336	0.047933333	0.06508	0.048575	0.03668	0.05162	0.04626	0.047166667	0.083216667	0.080566667	0.07018	0.0869	0.06635	0.058866667	0.0667	0.032233333	0.05705	0.027766667	0.018275	0.035325	0.0401	0.0396	0.04696
424	0.0506	0.016433333	0.06986	0.05348	0.0482	0.043725	0.096133333	0.04618	0.063133333	0.06675	0.07855	0.034825	0.07265	0.05264	0.045833333	0.041566667	0.04898	0.045533333	0.040716667	0.043633333	0.0338	0.05325	0.06164	0.038433333	0.06712	0.0644	0.02624	0.050783333	0.06812	0.050925	0.0384	0.05164	0.04566	0.0451	0.08385	0.08145	0.07156	0.087133333	0.06685	0.0607	0.0672	0.033466667	0.057025	0.028833333	0.018375	0.038575	0.0416	0.03766	0.04642
425	0.0469	0.0197	0.07378	0.05472	0.0476	0.043025	0.096366667	0.0468	0.0629	0.067583333	0.08	0.03225	0.07505	0.05406	0.0467	0.041583333	0.04896	0.04505	0.039133333	0.0424	0.033966667	0.0522	0.06014	0.038383333	0.0668	0.06495	0.02564	0.050666667	0.06756	0.049075	0.03818	0.0535	0.0441	0.045833333	0.085283333	0.0816	0.07348	0.088566667	0.066766667	0.059666667	0.06914	0.034766667	0.0584	0.032666667	0.021725	0.0397	0.0413	0.03804	0.04298
426	0.047333333	0.018333333	0.07332	0.05568	0.04622	0.042325	0.095833333	0.04328	0.063166667	0.067283333	0.07965	0.029325	0.07385	0.05784	0.048416667	0.038966667	0.04642	0.042816667	0.036916667	0.040683333	0.0305	0.05255	0.05866	0.036833333	0.06646	0.0642	0.02468	0.048816667	0.06616	0.048525	0.03782	0.05438	0.0441	0.045166667	0.085733333	0.08155	0.07212	0.089533333	0.06705	0.062866667	0.0676	0.033	0.05915	0.0297	0.0195	0.03845	0.041333333	0.03708	0.04422
427	0.046933333	0.0194	0.07178	0.05624	0.0502	0.04485	0.095933333	0.04482	0.063316667	0.066133333	0.079125	0.032425	0.075283333	0.05574	0.048083333	0.039566667	0.04668	0.042983333	0.038	0.041433333	0.031133333	0.053266667	0.05992	0.038133333	0.06674	0.066083333	0.0246	0.049416667	0.068	0.048625	0.03812	0.0541	0.04554	0.0488	0.084516667	0.080633333	0.07314	0.0878	0.0646	0.062766667	0.06912	0.035533333	0.0589	0.031033333	0.020725	0.039825	0.0425	0.04012	0.04742
428	0.0469	0.019066667	0.07258	0.05722	0.04688	0.0437	0.095733333	0.04422	0.062416667	0.0674	0.07845	0.031975	0.077316667	0.05292	0.047083333	0.040083333	0.04772	0.043616667	0.0376	0.0416	0.031533333	0.054483333	0.06066	0.037766667	0.06772	0.0673	0.02678	0.051783333	0.0691	0.05125	0.03856	0.05468	0.04546	0.0477	0.086583333	0.0809	0.07232	0.0903	0.067383333	0.062033333	0.06832	0.0329	0.05975	0.032333333	0.02085	0.040125	0.0444	0.03912	0.04628
429	0.0491	0.0203	0.07488	0.05778	0.04582	0.043275	0.095066667	0.0485	0.066116667	0.069116667	0.0808	0.0313	0.08105	0.05508	0.0462	0.03925	0.04736	0.042016667	0.037383333	0.04105	0.02935	0.053333333	0.06014	0.038016667	0.0672	0.060033333	0.02438	0.050383333	0.06684	0.04505	0.03756	0.05588	0.04424	0.0468	0.08865	0.084166667	0.07444	0.0898	0.067783333	0.064166667	0.07126	0.036433333	0.061825	0.0319	0.022175	0.0409	0.046333333	0.03794	0.04646
430	0.0499	0.018233333	0.07296	0.05654	0.04892	0.04555	0.096433333	0.04608	0.064766667	0.0664	0.077325	0.0367	0.076433333	0.05682	0.0508	0.03915	0.0482	0.044183333	0.039266667	0.043433333	0.031916667	0.05275	0.06054	0.041833333	0.06666	0.069333333	0.02628	0.052466667	0.0679	0.04885	0.03918	0.0557	0.04676	0.050766667	0.086633333	0.0806	0.07198	0.091566667	0.068366667	0.0633	0.07102	0.034366667	0.061525	0.032466667	0.0213	0.04045	0.042566667	0.0423	0.04814
431	0.049966667	0.020833333	0.07522	0.05826	0.04932	0.045275	0.095766667	0.0478	0.066016667	0.071333333	0.0799	0.03295	0.078633333	0.05718	0.04975	0.040016667	0.0486	0.04385	0.038183333	0.043316667	0.030316667	0.053766667	0.0598	0.0385	0.06636	0.06395	0.0274	0.053816667	0.06992	0.052275	0.04156	0.05616	0.0458	0.050466667	0.0884	0.082633333	0.07282	0.0914	0.068533333	0.064733333	0.07172	0.035866667	0.062775	0.0331	0.02225	0.041575	0.044033333	0.0411	0.04742
432	0.049433333	0.020333333	0.07706	0.05884	0.0466	0.041625	0.095866667	0.047	0.065366667	0.07055	0.080825	0.03555	0.082	0.05682	0.047266667	0.0374	0.04484	0.0419	0.034616667	0.039183333	0.027233333	0.05245	0.05986	0.03865	0.06468	0.062466667	0.02848	0.053566667	0.07068	0.05235	0.04228	0.05736	0.04352	0.048166667	0.091566667	0.083183333	0.07498	0.0914	0.066783333	0.066066667	0.07288	0.037133333	0.0625	0.0311	0.020275	0.04165	0.045266667	0.03936	0.0448
433	0.05	0.018266667	0.07376	0.05788	0.04768	0.043275	0.095266667	0.04702	0.06505	0.0692	0.078975	0.03555	0.079816667	0.06036	0.05135	0.042016667	0.0497	0.045716667	0.039483333	0.04525	0.032433333	0.051483333	0.05784	0.041083333	0.06558	0.068666667	0.02756	0.05265	0.07148	0.051725	0.04084	0.0562	0.046	0.048766667	0.088783333	0.0823	0.07224	0.091166667	0.065833333	0.065166667	0.07244	0.0347	0.0619	0.031433333	0.02035	0.040425	0.044	0.04164	0.04676
434	0.048133333	0.0203	0.07632	0.06004	0.04862	0.045425	0.0927	0.04666	0.0656	0.070383333	0.07885	0.03755	0.081833333	0.0553	0.0463	0.0423	0.05104	0.047966667	0.039266667	0.0464	0.033583333	0.052783333	0.05784	0.039783333	0.06416	0.0682	0.02728	0.053833333	0.07084	0.051275	0.0416	0.05872	0.04762	0.0503	0.090366667	0.0815	0.07112	0.092833333	0.068516667	0.065866667	0.07204	0.035833333	0.063425	0.032633333	0.02225	0.042025	0.0469	0.04324	0.04966
435	0.048066667	0.020833333	0.07702	0.06094	0.04978	0.045825	0.0927	0.04764	0.06495	0.069466667	0.078725	0.039075	0.0789	0.05902	0.049516667	0.04275	0.04996	0.047733333	0.0394	0.0463	0.03345	0.052983333	0.05992	0.040233333	0.06452	0.066166667	0.02826	0.054416667	0.07244	0.0515	0.043	0.05948	0.04772	0.052066667	0.090866667	0.0823	0.07124	0.0914	0.067966667	0.0703	0.07472	0.037533333	0.065825	0.0358	0.023675	0.0433	0.049766667	0.04256	0.049
436	0.049433333	0.0209	0.0779	0.06212	0.0468	0.04505	0.092366667	0.047	0.0659	0.069416667	0.078625	0.0409	0.082266667	0.0575	0.049216667	0.043633333	0.05174	0.048016667	0.040183333	0.0472	0.03385	0.053266667	0.05918	0.03925	0.0649	0.064433333	0.03226	0.056216667	0.07212	0.0525	0.04306	0.0602	0.04524	0.0507	0.092383333	0.082316667	0.07336	0.092066667	0.066783333	0.070066667	0.07608	0.036266667	0.068575	0.0361	0.024525	0.044825	0.050033333	0.04196	0.04846
437	0.048933333	0.020933333	0.07946	0.0627	0.04966	0.046325	0.091633333	0.04742	0.06395	0.069783333	0.07825	0.03975	0.083033333	0.05402	0.044083333	0.04295	0.05116	0.04725	0.040916667	0.04715	0.033283333	0.0529	0.0584	0.041066667	0.06508	0.065983333	0.03062	0.0562	0.07372	0.0547	0.04424	0.0618	0.04586	0.0511	0.091183333	0.080083333	0.0717	0.090866667	0.06575	0.0712	0.07626	0.039566667	0.06825	0.035	0.023675	0.044825	0.0486	0.04294	0.04922
438	0.046066667	0.024766667	0.08004	0.06306	0.04922	0.0459	0.0908	0.0484	0.067183333	0.069116667	0.078775	0.043875	0.085616667	0.05782	0.0462	0.043433333	0.05188	0.048316667	0.0408	0.047566667	0.033933333	0.05385	0.06076	0.039833333	0.0656	0.067033333	0.02894	0.05445	0.07098	0.051	0.0408	0.06186	0.04676	0.0542	0.09475	0.0825	0.0721	0.092133333	0.067083333	0.071366667	0.0775	0.037966667	0.07085	0.036733333	0.024075	0.044825	0.0502	0.04354	0.04924
439	0.045666667	0.022933333	0.07978	0.06386	0.04928	0.045325	0.089933333	0.0478	0.0664	0.071066667	0.077175	0.0449	0.086283333	0.05934	0.04935	0.046583333	0.05478	0.050366667	0.043216667	0.051183333	0.0351	0.052816667	0.05924	0.041216667	0.06402	0.067766667	0.02844	0.054833333	0.07066	0.050575	0.04166	0.0624	0.04624	0.052466667	0.093633333	0.080016667	0.07092	0.090566667	0.066483333	0.072533333	0.07908	0.0394	0.0715	0.036066667	0.0252	0.044925	0.050266667	0.04328	0.04858
440	0.047066667	0.0234	0.08026	0.06454	0.05016	0.046175	0.088633333	0.04966	0.068733333	0.072683333	0.07925	0.042525	0.090533333	0.0604	0.04875	0.042366667	0.05116	0.048383333	0.0397	0.048716667	0.032233333	0.05465	0.0595	0.0409	0.06458	0.0699	0.02978	0.056116667	0.07266	0.051375	0.04332	0.06362	0.04792	0.0531	0.09655	0.084383333	0.07382	0.091	0.066166667	0.071966667	0.07806	0.0393	0.072125	0.037733333	0.0241	0.047725	0.0502	0.04488	0.05182
441	0.049466667	0.022466667	0.07976	0.06358	0.04986	0.04525	0.0884	0.04772	0.065516667	0.069516667	0.076525	0.04505	0.0915	0.06188	0.051466667	0.042	0.0508	0.047816667	0.039066667	0.0476	0.03185	0.0503	0.05718	0.042166667	0.0626	0.070416667	0.03108	0.055933333	0.07256	0.053475	0.04346	0.0631	0.04608	0.0544	0.093566667	0.079566667	0.07026	0.094633333	0.06795	0.0715	0.07786	0.036933333	0.07225	0.036533333	0.02385	0.045625	0.0496	0.04538	0.0521
442	0.0494	0.025733333	0.0836	0.06734	0.04908	0.0471	0.0877	0.04682	0.064133333	0.069716667	0.07415	0.045175	0.088783333	0.06098	0.050933333	0.04095	0.05022	0.0465	0.0376	0.0474	0.030633333	0.05305	0.05646	0.041566667	0.062	0.066933333	0.03276	0.058483333	0.07244	0.0537	0.04514	0.06608	0.04764	0.0543	0.093683333	0.079383333	0.06764	0.095166667	0.06635	0.074766667	0.08252	0.041666667	0.074675	0.0395	0.0272	0.049	0.052333333	0.04574	0.05104
443	0.047533333	0.0231	0.08004	0.06376	0.04862	0.046925	0.086766667	0.04974	0.068266667	0.071833333	0.07685	0.04725	0.088016667	0.0576	0.047716667	0.047133333	0.05526	0.051666667	0.04365	0.052916667	0.036383333	0.0528	0.05674	0.042616667	0.0627	0.06765	0.03206	0.058833333	0.07384	0.0533	0.04638	0.06292	0.04564	0.0539	0.096966667	0.082166667	0.0703	0.094233333	0.067433333	0.0715	0.07766	0.037566667	0.07225	0.034533333	0.0239	0.04545	0.0493	0.0449	0.05002
444	0.047033333	0.0259	0.08372	0.0667	0.05028	0.04735	0.0868	0.04844	0.06695	0.071316667	0.07605	0.046725	0.089333333	0.05792	0.0469	0.0453	0.05404	0.05135	0.043116667	0.05165	0.03555	0.052566667	0.05744	0.044083333	0.062	0.067266667	0.03254	0.0576	0.07418	0.053575	0.04526	0.06552	0.04708	0.055433333	0.0963	0.08055	0.06986	0.092666667	0.0655	0.0743	0.08118	0.041266667	0.076125	0.039233333	0.026875	0.048275	0.052533333	0.04654	0.05328
445	0.048433333	0.025066667	0.08218	0.06614	0.05214	0.049275	0.087	0.04702	0.065483333	0.070616667	0.074975	0.04865	0.091033333	0.05868	0.0473	0.0458	0.05586	0.052	0.042566667	0.053	0.035583333	0.053933333	0.05772	0.043833333	0.0632	0.065366667	0.03344	0.058516667	0.07436	0.05425	0.04562	0.06496	0.04886	0.0579	0.09565	0.07995	0.0687	0.096533333	0.068866667	0.074066667	0.08054	0.0394	0.074375	0.0377	0.02585	0.047675	0.052266667	0.0497	0.05524
446	0.047666667	0.0243	0.0823	0.06536	0.0507	0.047925	0.087133333	0.04688	0.064466667	0.0696	0.0734	0.052	0.094483333	0.0621	0.05075	0.050916667	0.05956	0.056366667	0.048016667	0.05805	0.040433333	0.053133333	0.05758	0.046116667	0.0638	0.067166667	0.03396	0.058666667	0.07372	0.05425	0.0461	0.06418	0.04728	0.055566667	0.09495	0.0776	0.06662	0.0959	0.0678	0.0737	0.07976	0.038533333	0.07595	0.037866667	0.025375	0.04795	0.053233333	0.04954	0.05416
447	0.046866667	0.023133333	0.0813	0.06692	0.05084	0.048575	0.087866667	0.04838	0.066666667	0.071266667	0.0748	0.0505	0.094733333	0.05804	0.0484	0.04635	0.05524	0.052916667	0.04445	0.054966667	0.036783333	0.053	0.05748	0.046816667	0.06358	0.067016667	0.03428	0.059083333	0.07374	0.053525	0.04574	0.06584	0.04818	0.057466667	0.095683333	0.078316667	0.06826	0.0954	0.068283333	0.073566667	0.08082	0.038833333	0.075175	0.0378	0.02425	0.047625	0.052266667	0.04956	0.05386
448	0.047533333	0.022833333	0.08098	0.0656	0.05248	0.04985	0.087733333	0.05048	0.0696	0.074016667	0.077825	0.05195	0.092866667	0.05958	0.04905	0.048383333	0.05832	0.054983333	0.04655	0.057	0.03905	0.053766667	0.05874	0.0475	0.0627	0.068816667	0.03286	0.058933333	0.07382	0.052525	0.0443	0.06448	0.04778	0.057533333	0.097283333	0.0806	0.0691	0.096633333	0.068816667	0.072533333	0.07942	0.038633333	0.074125	0.037466667	0.024375	0.0468	0.0529	0.05108	0.05548
449	0.048366667	0.023866667	0.0818	0.06624	0.0531	0.049825	0.0884	0.0506	0.06865	0.072783333	0.07565	0.05045	0.09475	0.06016	0.05	0.049416667	0.06018	0.056083333	0.047233333	0.058716667	0.040383333	0.05495	0.05946	0.04985	0.06518	0.070466667	0.0349	0.0601	0.07482	0.0535	0.04468	0.06636	0.04948	0.0586	0.0966	0.079616667	0.06778	0.098566667	0.070216667	0.074533333	0.08116	0.040566667	0.076375	0.0378	0.024575	0.048475	0.0538	0.0506	0.0567
450	0.0468	0.023733333	0.08262	0.0674	0.05284	0.051	0.088966667	0.05022	0.069283333	0.073216667	0.07635	0.053275	0.094983333	0.05734	0.046783333	0.045683333	0.05628	0.0535	0.044433333	0.05555	0.0373	0.054466667	0.0604	0.05025	0.06538	0.072783333	0.0335	0.059433333	0.07448	0.052175	0.04558	0.0654	0.04944	0.058766667	0.097233333	0.079733333	0.06752	0.0957	0.068533333	0.074566667	0.0811	0.040133333	0.075775	0.0387	0.025375	0.04835	0.0534	0.05096	0.05742
451	0.046566667	0.0248	0.08274	0.0673	0.05344	0.050975	0.089033333	0.04798	0.0673	0.07115	0.073675	0.0527	0.095016667	0.05624	0.046466667	0.0501	0.0604	0.057433333	0.04855	0.059766667	0.0423	0.05495	0.05898	0.050766667	0.06508	0.070333333	0.03324	0.059216667	0.07396	0.053225	0.04518	0.06632	0.04982	0.0602	0.095783333	0.077016667	0.06594	0.098133333	0.069116667	0.073233333	0.08278	0.041166667	0.076825	0.0389	0.0254	0.047325	0.054166667	0.05198	0.0574
452	0.0476	0.025	0.08248	0.06742	0.05274	0.051475	0.0894	0.0502	0.06905	0.074216667	0.075275	0.0537	0.096933333	0.0592	0.049016667	0.048416667	0.05904	0.056283333	0.047116667	0.05875	0.0401	0.052883333	0.05778	0.049283333	0.06412	0.069866667	0.03544	0.061233333	0.07532	0.053575	0.04598	0.06656	0.04836	0.058866667	0.0977	0.078633333	0.0681	0.098433333	0.069133333	0.074266667	0.08218	0.041566667	0.07775	0.039533333	0.0257	0.048	0.0548	0.052	0.05596
453	0.046566667	0.023266667	0.0833	0.06654	0.05466	0.05185	0.089966667	0.05024	0.06945	0.073233333	0.075525	0.054625	0.097016667	0.05844	0.048616667	0.0472	0.05822	0.05425	0.045816667	0.057866667	0.03745	0.054283333	0.05794	0.050133333	0.06394	0.0713	0.03456	0.060233333	0.07408	0.053175	0.04484	0.06644	0.05004	0.059833333	0.09835	0.0791	0.06738	0.097933333	0.068766667	0.073333333	0.08194	0.039566667	0.0775	0.037866667	0.02485	0.0481	0.054033333	0.0528	0.05836
454	0.046966667	0.023633333	0.0825	0.06666	0.05478	0.05245	0.090133333	0.04974	0.069166667	0.074083333	0.074525	0.055025	0.096383333	0.05832	0.047816667	0.048783333	0.05934	0.057033333	0.048783333	0.060216667	0.0401	0.054516667	0.05858	0.0498	0.0644	0.069216667	0.03526	0.06105	0.07514	0.05395	0.04552	0.06688	0.04906	0.060033333	0.09805	0.078283333	0.06704	0.101633333	0.071266667	0.073133333	0.083	0.0398	0.077575	0.0384	0.0252	0.0485	0.0548	0.05368	0.05884
455	0.047733333	0.0268	0.08496	0.0683	0.05394	0.052	0.091066667	0.0485	0.067433333	0.072183333	0.0734	0.054775	0.100383333	0.05798	0.047633333	0.049166667	0.05942	0.055783333	0.04745	0.059233333	0.039566667	0.054533333	0.05882	0.050033333	0.06392	0.06915	0.03482	0.061266667	0.07444	0.05345	0.0463	0.06852	0.04932	0.0609	0.095816667	0.07695	0.06524	0.098766667	0.0693	0.0754	0.08382	0.041866667	0.0804	0.040566667	0.026475	0.050975	0.056566667	0.05374	0.05848
456	0.047366667	0.025866667	0.08418	0.0689	0.05422	0.052175	0.0918	0.04908	0.068133333	0.073616667	0.073425	0.0549	0.101066667	0.05834	0.048333333	0.052183333	0.06258	0.059666667	0.051066667	0.063216667	0.042583333	0.054566667	0.05814	0.051633333	0.0646	0.072916667	0.0362	0.061266667	0.0756	0.053425	0.04674	0.06828	0.04898	0.0602	0.095916667	0.077083333	0.06494	0.097933333	0.069933333	0.076233333	0.08396	0.0415	0.0807	0.0403	0.0265	0.051075	0.056766667	0.05504	0.05914
457	0.0469	0.025833333	0.08488	0.06802	0.0548	0.052475	0.0927	0.04928	0.06755	0.072866667	0.073	0.056125	0.098683333	0.05688	0.047516667	0.052633333	0.0627	0.059633333	0.050316667	0.063083333	0.043233333	0.05425	0.05868	0.052016667	0.0638	0.0696	0.03662	0.061883333	0.07562	0.054125	0.0465	0.06892	0.05042	0.060433333	0.096116667	0.074483333	0.06518	0.099033333	0.070183333	0.075433333	0.08454	0.0416	0.080625	0.0408	0.027075	0.05035	0.056166667	0.05462	0.05994
458	0.047333333	0.026533333	0.08508	0.06962	0.05486	0.053175	0.093566667	0.04882	0.069316667	0.073516667	0.073925	0.056175	0.100466667	0.05646	0.0477	0.050066667	0.06108	0.05755	0.048783333	0.062233333	0.0416	0.055933333	0.06068	0.0526	0.06544	0.0693	0.03692	0.062916667	0.07666	0.054575	0.04738	0.06894	0.05006	0.060633333	0.09735	0.076583333	0.065	0.100633333	0.071683333	0.076	0.08382	0.0416	0.0802	0.0411	0.027525	0.05085	0.056766667	0.05462	0.06004
459	0.0499	0.0256	0.08498	0.06874	0.0559	0.054075	0.094233333	0.04964	0.06935	0.0744	0.073375	0.057475	0.102516667	0.05636	0.047083333	0.051566667	0.0625	0.059466667	0.0508	0.063716667	0.043033333	0.055066667	0.05862	0.053816667	0.06364	0.070366667	0.03816	0.064166667	0.07686	0.055525	0.04814	0.06806	0.05092	0.0624	0.096683333	0.076233333	0.066	0.1009	0.070033333	0.076066667	0.0842	0.041366667	0.081075	0.040166667	0.026375	0.049925	0.055566667	0.05632	0.06116
460	0.047933333	0.025833333	0.08512	0.06832	0.056	0.05435	0.0949	0.05002	0.070683333	0.074916667	0.075275	0.055775	0.10355	0.05684	0.047216667	0.0512	0.06236	0.0594	0.050566667	0.06285	0.043166667	0.056316667	0.06034	0.05445	0.06644	0.070866667	0.0367	0.06305	0.07582	0.054325	0.04692	0.06914	0.05108	0.0628	0.098616667	0.07745	0.06632	0.102733333	0.0723	0.0763	0.08522	0.0417	0.081575	0.041333333	0.02695	0.050775	0.057366667	0.05646	0.06066
461	0.048733333	0.025066667	0.08428	0.06798	0.05668	0.054425	0.0951	0.04978	0.0702	0.074366667	0.075125	0.056775	0.102166667	0.05822	0.048816667	0.052866667	0.0644	0.060733333	0.052016667	0.0652	0.044766667	0.0551	0.05988	0.054766667	0.06664	0.070183333	0.037	0.063366667	0.07596	0.05415	0.04744	0.06838	0.05142	0.0626	0.09835	0.07715	0.0656	0.102366667	0.071983333	0.074633333	0.0841	0.041533333	0.080575	0.0405	0.0263	0.04955	0.0564	0.05742	0.06094
462	0.047966667	0.026033333	0.08446	0.06788	0.05584	0.054025	0.0956	0.05038	0.071233333	0.07615	0.07465	0.0574	0.1032	0.05654	0.047383333	0.0507	0.0622	0.058883333	0.049733333	0.062483333	0.042266667	0.055433333	0.05952	0.05475	0.06588	0.072033333	0.03706	0.06355	0.07618	0.054125	0.04744	0.0676	0.05138	0.062433333	0.099666667	0.077133333	0.06656	0.103366667	0.073266667	0.074866667	0.08356	0.040933333	0.079225	0.040333333	0.026325	0.0492	0.057266667	0.0567	0.06026
463	0.047933333	0.0262	0.08656	0.06984	0.05552	0.0536	0.095933333	0.04956	0.070616667	0.074816667	0.07385	0.05685	0.103416667	0.05918	0.049833333	0.051116667	0.0627	0.0597	0.05065	0.063916667	0.043	0.0562	0.06056	0.05485	0.06604	0.071	0.03738	0.063933333	0.07568	0.053975	0.04732	0.07024	0.05022	0.0612	0.099016667	0.077216667	0.06554	0.1027	0.072483333	0.076966667	0.08478	0.042733333	0.082175	0.0417	0.02795	0.050575	0.0579	0.05668	0.06098
464	0.048366667	0.0252	0.08432	0.06786	0.05592	0.05435	0.0958	0.05052	0.0717	0.075833333	0.0752	0.0559	0.1018	0.05722	0.047433333	0.05305	0.06398	0.061383333	0.0523	0.065233333	0.043716667	0.05625	0.06	0.055616667	0.06604	0.072166667	0.03714	0.063883333	0.07658	0.054375	0.04856	0.06804	0.05138	0.0631	0.09945	0.077433333	0.0668	0.102966667	0.07225	0.075666667	0.0836	0.0411	0.080025	0.040133333	0.026225	0.050075	0.0567	0.05734	0.06162
465	0.049	0.026366667	0.0867	0.06886	0.0558	0.053975	0.095933333	0.05088	0.07205	0.0763	0.075375	0.057475	0.103333333	0.05886	0.048483333	0.051566667	0.06298	0.059283333	0.050533333	0.06405	0.042816667	0.056566667	0.05958	0.05535	0.06562	0.073533333	0.03804	0.064	0.07674	0.055275	0.04852	0.06958	0.05112	0.062766667	0.10065	0.077566667	0.06672	0.104933333	0.0729	0.076833333	0.08544	0.042766667	0.08135	0.0413	0.02695	0.0513	0.0588	0.05666	0.0608
466	0.049266667	0.0261	0.08634	0.07024	0.05686	0.0548	0.095966667	0.05088	0.072383333	0.076866667	0.075625	0.05795	0.10385	0.05694	0.04725	0.052216667	0.06336	0.059766667	0.051016667	0.064733333	0.043633333	0.055866667	0.05968	0.0565	0.06544	0.07135	0.03866	0.064666667	0.07772	0.05635	0.0493	0.06948	0.05214	0.064	0.100466667	0.077366667	0.06712	0.103066667	0.073466667	0.0768	0.08572	0.042633333	0.08295	0.041766667	0.026925	0.050225	0.057966667	0.05726	0.0619
467	0.048566667	0.026066667	0.08642	0.06918	0.05584	0.054275	0.095733333	0.04938	0.07175	0.0764	0.0744	0.05725	0.102116667	0.05916	0.049233333	0.051916667	0.06424	0.0604	0.05125	0.0652	0.043483333	0.055383333	0.05964	0.05555	0.06606	0.071816667	0.03824	0.0646	0.0762	0.054825	0.04908	0.06998	0.05132	0.0636	0.098966667	0.076383333	0.06564	0.104133333	0.0729	0.0781	0.08586	0.0428	0.082725	0.0423	0.02755	0.0515	0.058266667	0.05724	0.06186
468	0.049966667	0.025633333	0.08554	0.06944	0.05668	0.05395	0.0961	0.05134	0.0724	0.076466667	0.076675	0.05795	0.104083333	0.0562	0.046683333	0.052333333	0.064	0.060266667	0.051816667	0.066583333	0.043533333	0.056033333	0.0594	0.056233333	0.0661	0.071833333	0.0395	0.066133333	0.07816	0.0568	0.0508	0.07024	0.05128	0.063166667	0.100683333	0.077866667	0.0667	0.1051	0.074266667	0.076566667	0.08532	0.042533333	0.08305	0.041133333	0.02765	0.051325	0.0585	0.05708	0.06142
469	0.048733333	0.026266667	0.08684	0.06998	0.05876	0.056525	0.096766667	0.05096	0.071216667	0.076416667	0.074775	0.058275	0.1072	0.05676	0.047716667	0.05285	0.0643	0.060866667	0.05255	0.066316667	0.044083333	0.05635	0.0592	0.056166667	0.06664	0.071366667	0.03904	0.064983333	0.07684	0.055625	0.04944	0.07004	0.05364	0.0653	0.100333333	0.07675	0.06532	0.106133333	0.074483333	0.077966667	0.086	0.043066667	0.0825	0.042066667	0.028175	0.05135	0.059133333	0.05946	0.06276
470	0.048833333	0.026	0.08666	0.06906	0.057	0.0553	0.0972	0.05098	0.072583333	0.077316667	0.07565	0.058125	0.105383333	0.05832	0.049166667	0.0538	0.0653	0.061416667	0.053183333	0.066666667	0.045233333	0.056916667	0.06088	0.057066667	0.06684	0.074716667	0.03848	0.065083333	0.07674	0.0555	0.0496	0.06966	0.05286	0.0652	0.100466667	0.0775	0.06726	0.106533333	0.074683333	0.077733333	0.086	0.042733333	0.082125	0.040666667	0.027275	0.0513	0.0586	0.05796	0.06248
471	0.049033333	0.025266667	0.08616	0.06894	0.05792	0.05555	0.097933333	0.05098	0.0727	0.07705	0.07595	0.0592	0.105683333	0.0577	0.048516667	0.054116667	0.0658	0.06225	0.053466667	0.067383333	0.045266667	0.05645	0.06052	0.057383333	0.06682	0.07345	0.0389	0.06545	0.07682	0.05545	0.04958	0.06976	0.0534	0.0653	0.101066667	0.078666667	0.06678	0.1059	0.075133333	0.077766667	0.08586	0.042333333	0.08205	0.041933333	0.027725	0.05115	0.059166667	0.05818	0.06182
472	0.049733333	0.025933333	0.08678	0.06992	0.05834	0.05555	0.098433333	0.0516	0.073316667	0.077433333	0.075575	0.059625	0.104716667	0.05784	0.048483333	0.054183333	0.06642	0.063183333	0.053983333	0.067933333	0.0464	0.057466667	0.0622	0.058766667	0.06814	0.07255	0.03942	0.0661	0.07808	0.05635	0.0503	0.07	0.05316	0.066433333	0.101283333	0.078566667	0.0657	0.105933333	0.075966667	0.0783	0.08548	0.043066667	0.082225	0.041533333	0.028325	0.051425	0.058866667	0.0591	0.06254
473	0.0493	0.025533333	0.08608	0.06898	0.05848	0.056625	0.098533333	0.05216	0.073933333	0.078433333	0.076075	0.05955	0.104916667	0.05688	0.047916667	0.053066667	0.06544	0.06105	0.052966667	0.066633333	0.045233333	0.057516667	0.06206	0.05835	0.06684	0.072416667	0.0391	0.065683333	0.07794	0.055575	0.04994	0.06926	0.05482	0.066233333	0.101383333	0.07915	0.0674	0.1074	0.076033333	0.077366667	0.0855	0.043833333	0.08305	0.041466667	0.027325	0.05015	0.058833333	0.05948	0.06282
474	0.050266667	0.0247	0.0868	0.06948	0.05888	0.057	0.0988	0.05154	0.073133333	0.077933333	0.074975	0.0588	0.1048	0.05704	0.047416667	0.0538	0.06582	0.061416667	0.052983333	0.067116667	0.04585	0.05755	0.06162	0.057016667	0.06792	0.072233333	0.0395	0.06625	0.0786	0.057	0.05064	0.06924	0.05496	0.066966667	0.1013	0.078833333	0.0668	0.107666667	0.075883333	0.077766667	0.08578	0.0422	0.082075	0.0412	0.027525	0.05085	0.059	0.05888	0.06364
475	0.048766667	0.025666667	0.08706	0.06908	0.05862	0.056225	0.098833333	0.05168	0.0744	0.078233333	0.076825	0.059375	0.106233333	0.05626	0.0473	0.053766667	0.06532	0.0616	0.05355	0.06775	0.045466667	0.056833333	0.06108	0.0583	0.068	0.07455	0.0391	0.066266667	0.07746	0.05625	0.04966	0.0686	0.0551	0.0664	0.10175	0.078816667	0.06772	0.107633333	0.075466667	0.076966667	0.08546	0.0427	0.081775	0.041833333	0.02825	0.0501	0.058733333	0.06016	0.06172
476	0.049733333	0.0258	0.08674	0.06922	0.05904	0.056475	0.098666667	0.05188	0.07465	0.077716667	0.076	0.057825	0.104666667	0.05832	0.049366667	0.053483333	0.06508	0.061816667	0.0534	0.067333333	0.04495	0.0567	0.06058	0.057316667	0.06692	0.0737	0.03888	0.065416667	0.0768	0.05575	0.04908	0.06962	0.05402	0.0662	0.101916667	0.0788	0.06756	0.106533333	0.0761	0.078166667	0.0857	0.0434	0.08205	0.041733333	0.027875	0.051025	0.0585	0.05898	0.06316
477	0.049733333	0.0254	0.08642	0.06982	0.0568	0.054525	0.098533333	0.05216	0.074516667	0.07905	0.07725	0.058325	0.10355	0.05972	0.050366667	0.051716667	0.06382	0.0605	0.051866667	0.065266667	0.043566667	0.05775	0.06154	0.0574	0.0675	0.072866667	0.03946	0.065466667	0.07714	0.0554	0.04984	0.06982	0.05266	0.065333333	0.102866667	0.079483333	0.06856	0.106866667	0.07505	0.077566667	0.08532	0.043133333	0.081725	0.041366667	0.02805	0.050325	0.06	0.05774	0.06158
478	0.050033333	0.026533333	0.0878	0.071	0.05806	0.0566	0.098666667	0.05152	0.073966667	0.077816667	0.0765	0.0571	0.104466667	0.05708	0.047566667	0.05235	0.06516	0.060516667	0.05205	0.066166667	0.04455	0.056916667	0.06082	0.057316667	0.06656	0.07275	0.03952	0.06595	0.07798	0.0557	0.05016	0.07066	0.05408	0.066766667	0.101416667	0.0786	0.0671	0.106533333	0.0746	0.0784	0.08576	0.044633333	0.083375	0.0423	0.028675	0.0516	0.060866667	0.05986	0.06306
479	0.049066667	0.026033333	0.08736	0.06966	0.05734	0.05585	0.098366667	0.05216	0.074433333	0.078283333	0.076425	0.0577	0.105	0.05644	0.0472	0.053983333	0.06558	0.06145	0.053583333	0.06705	0.04545	0.057933333	0.06164	0.057016667	0.06744	0.073216667	0.03834	0.064316667	0.07622	0.054825	0.04854	0.07086	0.05334	0.065333333	0.102483333	0.079016667	0.06838	0.106533333	0.07475	0.078033333	0.08616	0.0444	0.083575	0.042	0.028325	0.050525	0.059666667	0.05892	0.06226
480	0.0482	0.0262	0.08744	0.0699	0.05786	0.0556	0.098233333	0.05192	0.074616667	0.079116667	0.076725	0.058375	0.103316667	0.05932	0.0495	0.05235	0.06394	0.05995	0.05185	0.065933333	0.043466667	0.0567	0.06098	0.056516667	0.06726	0.073633333	0.03894	0.064966667	0.0758	0.054875	0.04932	0.0699	0.05406	0.065933333	0.103783333	0.079883333	0.06844	0.106433333	0.075333333	0.078033333	0.0868	0.044366667	0.0838	0.042266667	0.028225	0.05245	0.060366667	0.0598	0.0627
481	0.050033333	0.027133333	0.08888	0.071	0.05844	0.055925	0.098533333	0.05252	0.074516667	0.078966667	0.076925	0.0582	0.106516667	0.05524	0.04585	0.053516667	0.06484	0.060516667	0.052183333	0.066616667	0.044066667	0.056933333	0.06116	0.057133333	0.0668	0.072316667	0.04064	0.066216667	0.07772	0.056475	0.0512	0.07046	0.05322	0.0665	0.101483333	0.079166667	0.0679	0.105833333	0.0745	0.0782	0.08672	0.0446	0.084625	0.0433	0.0294	0.051575	0.0604	0.05964	0.06344
482	0.049533333	0.026366667	0.0881	0.06974	0.0567	0.055175	0.098733333	0.05108	0.073233333	0.077883333	0.07565	0.059725	0.106016667	0.05678	0.048083333	0.054166667	0.06698	0.062	0.053333333	0.0679	0.046016667	0.0569	0.061	0.0575	0.0663	0.0732	0.04052	0.066616667	0.07738	0.056925	0.05052	0.07048	0.05334	0.064733333	0.101733333	0.077966667	0.0669	0.1071	0.074716667	0.0784	0.08728	0.044433333	0.08345	0.042533333	0.02905	0.051525	0.060266667	0.0587	0.06242
483	0.049533333	0.026666667	0.08896	0.07136	0.05662	0.054875	0.098866667	0.05104	0.073533333	0.077533333	0.075775	0.05925	0.105533333	0.05808	0.049116667	0.054966667	0.06692	0.06215	0.054183333	0.068766667	0.046133333	0.057016667	0.0614	0.05785	0.06696	0.073016667	0.04016	0.065533333	0.07718	0.056025	0.04996	0.07142	0.05168	0.063866667	0.10085	0.078	0.06606	0.1071	0.074716667	0.079533333	0.08808	0.0459	0.08475	0.0434	0.0289	0.05195	0.061033333	0.05834	0.06142
484	0.049866667	0.026366667	0.08828	0.07116	0.05694	0.05545	0.0993	0.0512	0.07345	0.078316667	0.0762	0.060175	0.105433333	0.05862	0.049033333	0.051466667	0.06324	0.0595	0.050883333	0.0656	0.042483333	0.0576	0.0616	0.058733333	0.06698	0.072216667	0.04024	0.065516667	0.0777	0.056225	0.0503	0.07112	0.05262	0.064666667	0.101916667	0.078583333	0.06694	0.1066	0.0751	0.078733333	0.08718	0.045633333	0.083175	0.043633333	0.028525	0.052225	0.0612	0.05884	0.06276
485	0.049866667	0.026766667	0.08816	0.07098	0.05742	0.055325	0.0997	0.0522	0.07395	0.078916667	0.075625	0.0601	0.1074	0.05728	0.048016667	0.053666667	0.06578	0.061616667	0.053766667	0.067466667	0.0455	0.057466667	0.06182	0.05935	0.06746	0.072516667	0.04064	0.065966667	0.07718	0.056	0.05138	0.07156	0.05278	0.064633333	0.10135	0.078483333	0.06682	0.1082	0.07725	0.078833333	0.08726	0.045833333	0.0843	0.0432	0.029	0.052475	0.061666667	0.0601	0.06288
486	0.050433333	0.025666667	0.08832	0.07088	0.0575	0.055275	0.099833333	0.0523	0.07525	0.07895	0.076675	0.061625	0.107483333	0.05906	0.050466667	0.05545	0.06786	0.0637	0.05555	0.070433333	0.047666667	0.058633333	0.06326	0.060283333	0.06908	0.0742	0.04086	0.067383333	0.07752	0.05605	0.05092	0.0705	0.05238	0.064833333	0.101783333	0.078983333	0.06766	0.107333333	0.0767	0.079366667	0.08668	0.045033333	0.083575	0.0435	0.028825	0.051675	0.061133333	0.05996	0.0625
487	0.049433333	0.0265	0.08846	0.07194	0.0588	0.056175	0.100633333	0.05236	0.075066667	0.079616667	0.077375	0.0617	0.1083	0.05954	0.050733333	0.054766667	0.06682	0.063133333	0.053966667	0.069183333	0.046216667	0.058716667	0.06354	0.05995	0.0686	0.074566667	0.04062	0.066583333	0.07788	0.05625	0.05086	0.07104	0.0539	0.065733333	0.101816667	0.0794	0.0674	0.1068	0.076266667	0.079566667	0.08756	0.0462	0.083925	0.044166667	0.029325	0.052725	0.0613	0.0604	0.0635
488	0.0497	0.026066667	0.08776	0.07062	0.05798	0.056225	0.100733333	0.05232	0.075283333	0.0798	0.075775	0.06215	0.10765	0.05796	0.048966667	0.053516667	0.06592	0.0618	0.05335	0.068216667	0.045566667	0.058883333	0.0634	0.06055	0.06896	0.073766667	0.04074	0.066616667	0.07768	0.056	0.05164	0.0699	0.05434	0.065666667	0.10215	0.079416667	0.06704	0.108933333	0.077266667	0.078666667	0.08756	0.045433333	0.0833	0.043633333	0.028825	0.051225	0.061266667	0.05988	0.0633
489	0.0502	0.0261	0.08858	0.07058	0.05824	0.05635	0.1007	0.05296	0.075916667	0.08025	0.077425	0.062225	0.107933333	0.05692	0.048116667	0.054066667	0.06736	0.062383333	0.053766667	0.0692	0.045966667	0.058833333	0.06312	0.060733333	0.06932	0.075833333	0.04068	0.066933333	0.0773	0.056225	0.05098	0.07002	0.05422	0.065766667	0.103116667	0.080033333	0.06828	0.108033333	0.076633333	0.079233333	0.08726	0.045333333	0.083925	0.043633333	0.0288	0.052	0.0612	0.0608	0.0643
490	0.050533333	0.025133333	0.08724	0.06986	0.0588	0.05665	0.1008	0.05186	0.07615	0.080033333	0.077375	0.06155	0.1092	0.05866	0.050266667	0.054766667	0.06698	0.06285	0.054983333	0.070016667	0.046616667	0.05965	0.06384	0.061533333	0.06962	0.074933333	0.04132	0.06675	0.07812	0.05645	0.05106	0.06992	0.05452	0.066133333	0.102166667	0.079516667	0.0672	0.1091	0.07725	0.077533333	0.0865	0.045066667	0.0836	0.042366667	0.028675	0.051225	0.061266667	0.06104	0.06438
491	0.050466667	0.027	0.08886	0.07148	0.05908	0.0571	0.100666667	0.05326	0.076833333	0.080166667	0.0781	0.06275	0.109083333	0.05804	0.04895	0.05535	0.06828	0.0639	0.055383333	0.070433333	0.04775	0.059183333	0.06338	0.061416667	0.06922	0.073966667	0.0411	0.06725	0.07736	0.0567	0.05102	0.07052	0.05544	0.066433333	0.1031	0.0808	0.06866	0.106933333	0.07685	0.079	0.0875	0.045966667	0.083475	0.0435	0.029475	0.0524	0.0626	0.0613	0.06436
492	0.051233333	0.025466667	0.08834	0.07002	0.05896	0.057325	0.100733333	0.0525	0.076733333	0.080183333	0.0779	0.0639	0.109183333	0.05864	0.049833333	0.05625	0.0685	0.063733333	0.055383333	0.070416667	0.0478	0.059083333	0.06332	0.061066667	0.06952	0.075316667	0.04136	0.067033333	0.0784	0.056975	0.05174	0.07	0.0552	0.0674	0.102866667	0.080316667	0.06802	0.1088	0.077566667	0.079033333	0.08676	0.044766667	0.0833	0.043	0.028925	0.051075	0.0619	0.06162	0.06444
493	0.050966667	0.027	0.09026	0.07184	0.0596	0.0574	0.100833333	0.05238	0.076133333	0.080183333	0.0772	0.0639	0.109733333	0.05786	0.04845	0.055016667	0.06742	0.062766667	0.05495	0.069583333	0.046466667	0.060616667	0.06438	0.061483333	0.07008	0.074466667	0.04116	0.066883333	0.07826	0.057075	0.0522	0.07116	0.05542	0.066766667	0.1026	0.079333333	0.06734	0.1084	0.077883333	0.08	0.08792	0.047033333	0.08495	0.0439	0.030325	0.05275	0.0629	0.06142	0.06484
494	0.052033333	0.0267	0.09002	0.07122	0.0586	0.056675	0.101233333	0.0527	0.076333333	0.079766667	0.07685	0.0639	0.109183333	0.0599	0.0505	0.055966667	0.06862	0.06365	0.055633333	0.071316667	0.0475	0.060433333	0.0641	0.061383333	0.07052	0.074716667	0.04224	0.068833333	0.07942	0.058525	0.05278	0.07084	0.05528	0.066866667	0.1036	0.079833333	0.06732	0.1094	0.079033333	0.080266667	0.08838	0.046333333	0.0842	0.0441	0.0301	0.0528	0.061833333	0.061	0.0637
495	0.0495	0.025766667	0.0894	0.07116	0.05976	0.0579	0.1013	0.05334	0.076866667	0.080816667	0.0781	0.0633	0.110066667	0.05942	0.04995	0.05635	0.06872	0.064366667	0.05625	0.071033333	0.0484	0.059966667	0.064	0.061783333	0.07004	0.075483333	0.04012	0.066883333	0.07718	0.05675	0.05138	0.06986	0.05666	0.068366667	0.1044	0.081366667	0.06848	0.108833333	0.078183333	0.0802	0.08754	0.0461	0.08405	0.0428	0.029625	0.050925	0.0617	0.0623	0.06426
496	0.0511	0.025866667	0.08942	0.07078	0.0591	0.056325	0.101566667	0.05328	0.07735	0.0808	0.0778	0.063275	0.111016667	0.05966	0.050183333	0.055133333	0.06804	0.063216667	0.055066667	0.071166667	0.046966667	0.060166667	0.06482	0.06245	0.0701	0.076233333	0.042	0.068183333	0.07858	0.058525	0.05372	0.06986	0.05666	0.067966667	0.104366667	0.080816667	0.06828	0.109466667	0.0789	0.080233333	0.08774	0.045766667	0.08255	0.041833333	0.029225	0.051725	0.060766667	0.06136	0.06402
497	0.051033333	0.0263	0.09066	0.07118	0.05962	0.057075	0.1013	0.05278	0.0767	0.0811	0.077525	0.062675	0.1106	0.061	0.051783333	0.056083333	0.06792	0.063366667	0.055466667	0.0713	0.0473	0.05955	0.06394	0.061466667	0.07032	0.074716667	0.04188	0.068416667	0.07852	0.0588	0.05352	0.07078	0.05692	0.069033333	0.104383333	0.081266667	0.068	0.109966667	0.078266667	0.0806	0.08792	0.045533333	0.0846	0.043166667	0.03045	0.051775	0.062033333	0.0611	0.06468
498	0.051166667	0.027633333	0.09024	0.07168	0.0587	0.0569	0.1015	0.05384	0.077083333	0.08155	0.07795	0.063325	0.109883333	0.05938	0.049683333	0.0552	0.0678	0.062683333	0.054683333	0.070916667	0.046616667	0.0594	0.06378	0.062366667	0.0694	0.07495	0.04204	0.0679	0.07844	0.05835	0.05384	0.07132	0.05732	0.0682	0.104116667	0.08145	0.06864	0.1093	0.0781	0.082633333	0.08856	0.0473	0.085175	0.0434	0.031125	0.052625	0.0621	0.06148	0.06452
499	0.052433333	0.027133333	0.09032	0.07286	0.0587	0.05665	0.101433333	0.0537	0.07795	0.08175	0.0786	0.06365	0.11005	0.05802	0.049066667	0.0566	0.0687	0.063616667	0.055766667	0.071616667	0.047516667	0.060133333	0.06426	0.062533333	0.0706	0.075833333	0.04272	0.068583333	0.08	0.06025	0.05522	0.07126	0.05756	0.069833333	0.105016667	0.081916667	0.06888	0.1107	0.079083333	0.0825	0.088	0.048533333	0.085575	0.0441	0.031975	0.053375	0.063166667	0.0612	0.06478
500	0.050333333	0.026366667	0.0912	0.0716	0.05942	0.05705	0.101666667	0.05372	0.077933333	0.081833333	0.078125	0.062675	0.111066667	0.06022	0.0501	0.055283333	0.06804	0.06295	0.054916667	0.0715	0.046816667	0.060216667	0.06396	0.06195	0.0705	0.07585	0.04258	0.067866667	0.07826	0.059	0.05452	0.07108	0.0591	0.070233333	0.106483333	0.081266667	0.06904	0.1102	0.078183333	0.083333333	0.08898	0.048133333	0.085525	0.043366667	0.03265	0.053225	0.063133333	0.06206	0.06466
501	0.050566667	0.026166667	0.0908	0.07154	0.0591	0.0566	0.102666667	0.05308	0.07775	0.08205	0.0773	0.0641	0.111483333	0.05888	0.048733333	0.055083333	0.06812	0.063183333	0.054233333	0.070833333	0.046616667	0.0609	0.06508	0.06305	0.07088	0.0739	0.04164	0.068066667	0.0782	0.05935	0.05488	0.07092	0.05828	0.0707	0.105616667	0.08115	0.0685	0.1112	0.07975	0.083066667	0.08872	0.047766667	0.0856	0.044	0.03245	0.05195	0.0626	0.06222	0.06376
502	0.053133333	0.026866667	0.0919	0.07306	0.06024	0.0574	0.102933333	0.05348	0.077	0.081933333	0.078175	0.0634	0.113383333	0.06114	0.050816667	0.0565	0.06948	0.06425	0.056833333	0.07325	0.04825	0.060166667	0.06484	0.062833333	0.07052	0.075266667	0.04416	0.06935	0.07966	0.06165	0.0582	0.07112	0.06012	0.072433333	0.10525	0.081533333	0.06882	0.111666667	0.079066667	0.084266667	0.08946	0.047866667	0.085275	0.044433333	0.0341	0.052325	0.063233333	0.06368	0.0663
503	0.052566667	0.027666667	0.09316	0.0739	0.06014	0.05785	0.103766667	0.05386	0.077966667	0.083033333	0.078375	0.0652	0.11055	0.05838	0.0489	0.0563	0.06894	0.063933333	0.0554	0.072433333	0.047783333	0.059916667	0.0643	0.06325	0.07002	0.076	0.04322	0.069066667	0.07998	0.06195	0.05834	0.07302	0.06178	0.073666667	0.10685	0.08225	0.06922	0.111433333	0.07965	0.086	0.08932	0.049333333	0.087525	0.045266667	0.0352	0.053425	0.064733333	0.06344	0.06696
504	0.0521	0.026766667	0.09288	0.07378	0.05932	0.057225	0.103833333	0.05362	0.07815	0.0828	0.078225	0.065375	0.112466667	0.0618	0.050983333	0.05635	0.06898	0.06365	0.055516667	0.072766667	0.047866667	0.060966667	0.06576	0.062916667	0.07066	0.074533333	0.04442	0.06915	0.07962	0.06255	0.05868	0.07214	0.06118	0.073766667	0.106366667	0.082116667	0.06934	0.113733333	0.080716667	0.085633333	0.08922	0.049966667	0.08705	0.0451	0.035525	0.053125	0.0637	0.06296	0.0654
505	0.051633333	0.0275	0.0939	0.07454	0.05974	0.05755	0.104	0.0537	0.078283333	0.08275	0.07865	0.065875	0.11325	0.06106	0.05125	0.056983333	0.06968	0.063666667	0.0568	0.07335	0.048016667	0.061116667	0.06546	0.064233333	0.07108	0.075366667	0.04396	0.068516667	0.07854	0.062125	0.05902	0.07292	0.06266	0.074533333	0.1069	0.08235	0.06934	0.1136	0.081133333	0.0872	0.08906	0.0506	0.08905	0.0446	0.035975	0.05365	0.064733333	0.0634	0.0662
506	0.0533	0.027566667	0.09356	0.07348	0.06162	0.058825	0.1044	0.05412	0.078583333	0.083716667	0.079525	0.0658	0.11355	0.0619	0.051533333	0.056783333	0.07024	0.06425	0.056516667	0.073083333	0.047866667	0.061733333	0.06558	0.0636	0.07178	0.075683333	0.04568	0.069466667	0.08006	0.063825	0.06074	0.0728	0.06484	0.076033333	0.107283333	0.082366667	0.06954	0.1132	0.0805	0.0879	0.09008	0.050566667	0.087675	0.0452	0.03695	0.05415	0.065566667	0.06578	0.06882
507	0.053466667	0.027333333	0.09484	0.07442	0.05942	0.057275	0.104466667	0.05386	0.0789	0.083666667	0.0797	0.0663	0.114183333	0.06328	0.05305	0.057883333	0.07096	0.065316667	0.05835	0.074383333	0.0493	0.061933333	0.0656	0.063533333	0.07196	0.075883333	0.04562	0.069566667	0.07992	0.064	0.06126	0.07268	0.0643	0.077233333	0.107383333	0.0825	0.06972	0.114466667	0.0807	0.087066667	0.08956	0.0504	0.088025	0.044666667	0.0383	0.0533	0.065233333	0.06422	0.06674
508	0.053233333	0.028	0.09502	0.07562	0.06068	0.05815	0.104866667	0.05408	0.078833333	0.083466667	0.07875	0.06595	0.116766667	0.06166	0.051883333	0.056366667	0.06846	0.062966667	0.055966667	0.072433333	0.046866667	0.0617	0.06608	0.064033333	0.07156	0.07535	0.04532	0.06895	0.07972	0.064575	0.06146	0.07366	0.06664	0.079333333	0.106016667	0.082233333	0.06944	0.1152	0.081283333	0.089033333	0.09078	0.051433333	0.088575	0.046466667	0.039575	0.0536	0.064866667	0.06498	0.06834
509	0.052933333	0.029433333	0.09698	0.07652	0.06208	0.058625	0.1051	0.05454	0.07905	0.083916667	0.079175	0.066825	0.114933333	0.062	0.051666667	0.055633333	0.0686	0.06245	0.054716667	0.072116667	0.04625	0.06135	0.0656	0.0649	0.07164	0.0765	0.04598	0.068966667	0.08014	0.064975	0.06282	0.07386	0.06834	0.0808	0.107483333	0.082666667	0.06938	0.115733333	0.081916667	0.092066667	0.09166	0.053633333	0.089675	0.046433333	0.042475	0.055025	0.0668	0.06618	0.0688
510	0.052633333	0.027266667	0.09524	0.07504	0.06132	0.058775	0.105133333	0.05456	0.079716667	0.08375	0.0798	0.066875	0.113533333	0.06002	0.050683333	0.056183333	0.0696	0.063316667	0.055966667	0.0727	0.047316667	0.062183333	0.06648	0.0649	0.07214	0.076766667	0.04598	0.06915	0.08002	0.066025	0.06458	0.07266	0.06948	0.082366667	0.107966667	0.0835	0.06988	0.115833333	0.082466667	0.0901	0.08946	0.0513	0.0888	0.0451	0.042125	0.053725	0.0648	0.06488	0.06946
511	0.052966667	0.028866667	0.09844	0.07774	0.06152	0.058625	0.105966667	0.0543	0.079866667	0.084033333	0.08035	0.06695	0.113966667	0.05984	0.049366667	0.056366667	0.06918	0.06355	0.056066667	0.07335	0.048116667	0.06275	0.0669	0.06565	0.07326	0.075566667	0.04626	0.068633333	0.07932	0.0664	0.06402	0.07528	0.07094	0.082533333	0.109283333	0.084033333	0.07026	0.115733333	0.08225	0.0938	0.09174	0.0548	0.090525	0.046366667	0.045125	0.05505	0.066433333	0.06476	0.06868
512	0.053966667	0.028466667	0.09716	0.0764	0.06178	0.058725	0.1067	0.05598	0.081083333	0.084983333	0.081375	0.0671	0.113666667	0.06356	0.05245	0.056766667	0.06982	0.063833333	0.057	0.07355	0.048216667	0.061283333	0.06592	0.06555	0.07166	0.075566667	0.04786	0.069666667	0.08054	0.068525	0.06666	0.0738	0.07184	0.085	0.109883333	0.084233333	0.07158	0.1169	0.081533333	0.092966667	0.09112	0.054166667	0.08925	0.0466	0.045475	0.0545	0.0658	0.0668	0.06966
513	0.054133333	0.029266667	0.09854	0.07782	0.0618	0.058525	0.107266667	0.05572	0.081133333	0.085383333	0.08085	0.06855	0.11415	0.06268	0.05135	0.054133333	0.0681	0.06125	0.054633333	0.0715	0.045283333	0.062733333	0.06676	0.065633333	0.07248	0.07805	0.04824	0.070566667	0.08064	0.06905	0.0691	0.07484	0.07284	0.0862	0.10885	0.084816667	0.07112	0.1172	0.08225	0.0949	0.09134	0.054766667	0.090725	0.0466	0.04665	0.05555	0.066933333	0.06638	0.069
514	0.054633333	0.030066667	0.09838	0.07874	0.0605	0.0576	0.107566667	0.05602	0.081866667	0.086033333	0.081225	0.0676	0.11505	0.06316	0.05305	0.055116667	0.06908	0.061883333	0.054833333	0.0725	0.046516667	0.063233333	0.06728	0.06505	0.07374	0.078466667	0.04936	0.070216667	0.08108	0.06985	0.07026	0.07512	0.0738	0.087533333	0.110466667	0.08535	0.07132	0.118333333	0.082583333	0.094466667	0.09094	0.054866667	0.0908	0.046133333	0.0484	0.055675	0.0667	0.0668	0.06874
515	0.055666667	0.030133333	0.09884	0.0791	0.0619	0.058475	0.107733333	0.0548	0.081483333	0.085383333	0.080275	0.068125	0.115266667	0.0629	0.051916667	0.0565	0.07054	0.062783333	0.056466667	0.0735	0.047583333	0.0623	0.06712	0.06495	0.07332	0.0767	0.04878	0.069983333	0.08112	0.070075	0.0709	0.07612	0.07538	0.089633333	0.109466667	0.084183333	0.0717	0.1191	0.083133333	0.0978	0.09168	0.056533333	0.091875	0.0472	0.051	0.0556	0.067133333	0.0667	0.07048
516	0.055333333	0.0316	0.10018	0.07974	0.06336	0.0597	0.108233333	0.05672	0.081816667	0.0863	0.080575	0.06725	0.115166667	0.06374	0.052116667	0.055216667	0.06836	0.062083333	0.055416667	0.0723	0.047033333	0.062116667	0.06652	0.065	0.072	0.077133333	0.05078	0.07015	0.08086	0.0708	0.07308	0.07572	0.0788	0.093266667	0.11085	0.086366667	0.07266	0.1185	0.08365	0.098266667	0.0924	0.057766667	0.093125	0.0482	0.05305	0.055625	0.067266667	0.06762	0.07158
517	0.056866667	0.0311	0.10038	0.07982	0.06268	0.0597	0.108233333	0.0566	0.081933333	0.086833333	0.080825	0.068875	0.11435	0.0633	0.051283333	0.05775	0.07086	0.06415	0.057183333	0.0743	0.04765	0.062766667	0.06724	0.06455	0.07284	0.07565	0.05162	0.071	0.08236	0.074725	0.07502	0.07652	0.07928	0.0939	0.1098	0.085816667	0.07148	0.118966667	0.084066667	0.098366667	0.09236	0.058333333	0.09125	0.047433333	0.053875	0.0553	0.068266667	0.0676	0.07174
518	0.056033333	0.031466667	0.10064	0.0815	0.06142	0.057775	0.109033333	0.05634	0.082083333	0.085933333	0.080925	0.068775	0.119283333	0.06048	0.049066667	0.05895	0.07192	0.064516667	0.057933333	0.075733333	0.048683333	0.063616667	0.06838	0.064666667	0.0734	0.078833333	0.05164	0.070933333	0.08204	0.07385	0.07624	0.07646	0.07918	0.093433333	0.110283333	0.084583333	0.07174	0.119166667	0.08375	0.1007	0.0922	0.0587	0.092525	0.047633333	0.0554	0.056075	0.068166667	0.06644	0.07078
519	0.0566	0.031233333	0.1011	0.08158	0.06278	0.0577	0.109666667	0.05724	0.082316667	0.087216667	0.08225	0.06965	0.116016667	0.06232	0.050883333	0.056133333	0.06934	0.06305	0.05565	0.0732	0.047133333	0.064466667	0.06812	0.066066667	0.07388	0.077583333	0.05334	0.071416667	0.0818	0.0744	0.07832	0.07694	0.08064	0.0969	0.110783333	0.0862	0.07268	0.120066667	0.08395	0.1015	0.09206	0.058633333	0.093025	0.0475	0.05715	0.056625	0.068766667	0.0679	0.07202
520	0.0568	0.031266667	0.1018	0.08312	0.06402	0.059675	0.1093	0.05654	0.082283333	0.086783333	0.081425	0.069525	0.1157	0.06144	0.050683333	0.056883333	0.06948	0.0637	0.056266667	0.073683333	0.047233333	0.062683333	0.06676	0.0664	0.07284	0.077266667	0.05418	0.07135	0.08288	0.0764	0.08048	0.07686	0.08294	0.0997	0.111266667	0.0861	0.07286	0.121466667	0.084416667	0.1016	0.09224	0.0595	0.093975	0.047233333	0.0588	0.0566	0.0677	0.069	0.07406
521	0.058366667	0.033	0.10166	0.08374	0.0629	0.05875	0.11	0.0572	0.083033333	0.0878	0.081225	0.069975	0.115533333	0.06586	0.053633333	0.057066667	0.07116	0.063766667	0.056733333	0.074783333	0.047566667	0.064466667	0.06878	0.06715	0.07436	0.079233333	0.05578	0.072416667	0.08344	0.078525	0.0829	0.07796	0.08426	0.1006	0.11185	0.086783333	0.07324	0.123566667	0.0864	0.102533333	0.0936	0.060666667	0.09525	0.0479	0.061125	0.05755	0.0689	0.06866	0.07422
522	0.057533333	0.0321	0.10186	0.0837	0.06396	0.05875	0.109966667	0.05652	0.083566667	0.08815	0.081625	0.070775	0.115283333	0.06484	0.053516667	0.058733333	0.0722	0.06515	0.058133333	0.075866667	0.048983333	0.062816667	0.0673	0.0674	0.07306	0.078933333	0.05582	0.0718	0.0841	0.0796	0.08434	0.07712	0.0849	0.1011	0.11165	0.086016667	0.07302	0.124766667	0.086316667	0.1034	0.0924	0.0612	0.094575	0.0485	0.06205	0.0567	0.068866667	0.06888	0.07456
523	0.059066667	0.031866667	0.10258	0.08496	0.0637	0.05905	0.110866667	0.05642	0.082966667	0.088	0.080975	0.07065	0.11855	0.06326	0.052066667	0.05445	0.06858	0.060783333	0.054133333	0.073233333	0.045133333	0.063583333	0.06826	0.066866667	0.07326	0.07865	0.05864	0.073816667	0.08422	0.08155	0.08794	0.0781	0.08678	0.103166667	0.110983333	0.086133333	0.07352	0.124133333	0.0862	0.102333333	0.09288	0.061633333	0.0955	0.048433333	0.0639	0.057825	0.068966667	0.06868	0.07498
524	0.058066667	0.031766667	0.10362	0.0852	0.06384	0.05885	0.111266667	0.0566	0.083016667	0.087183333	0.081	0.0727	0.1159	0.0618	0.050383333	0.057883333	0.07226	0.06465	0.057516667	0.075966667	0.048566667	0.0641	0.06872	0.066533333	0.07438	0.077816667	0.05804	0.0728	0.08424	0.0812	0.08782	0.07812	0.08744	0.104466667	0.1112	0.086583333	0.07288	0.122766667	0.085516667	0.103233333	0.09188	0.0626	0.095275	0.049366667	0.065625	0.05765	0.0694	0.06884	0.07466
525	0.058833333	0.0336	0.10438	0.08662	0.06418	0.060325	0.111466667	0.0567	0.08345	0.087683333	0.08185	0.071875	0.11525	0.06476	0.052933333	0.0565	0.06994	0.062066667	0.056366667	0.074033333	0.0467	0.06505	0.06968	0.067616667	0.07452	0.079366667	0.0586	0.072766667	0.08406	0.08125	0.08898	0.08006	0.08812	0.1068	0.111466667	0.0864	0.07368	0.1256	0.085316667	0.105166667	0.09396	0.064533333	0.09715	0.049733333	0.067875	0.059675	0.070466667	0.07008	0.07652
526	0.0594	0.034033333	0.10432	0.08608	0.06352	0.057825	0.112066667	0.05646	0.083016667	0.0869	0.081525	0.073625	0.117666667	0.0651	0.054083333	0.0571	0.07014	0.063	0.056633333	0.074833333	0.047066667	0.063633333	0.0688	0.068733333	0.07398	0.082316667	0.0586	0.072366667	0.08372	0.0816	0.0896	0.07914	0.08848	0.106633333	0.1112	0.0861	0.07278	0.1256	0.08715	0.105233333	0.09408	0.0647	0.097175	0.050033333	0.06845	0.0584	0.070266667	0.06994	0.07508
527	0.0598	0.0342	0.10448	0.08716	0.06508	0.0593	0.111433333	0.05814	0.084383333	0.0888	0.082025	0.0719	0.11665	0.06278	0.051616667	0.0585	0.07262	0.0648	0.058366667	0.077766667	0.049233333	0.06505	0.06886	0.068033333	0.07494	0.077516667	0.05956	0.0725	0.08496	0.08265	0.09268	0.0789	0.09074	0.107366667	0.111783333	0.0875	0.07342	0.124633333	0.086366667	0.1054	0.09318	0.064166667	0.097375	0.050766667	0.068625	0.058325	0.070333333	0.07094	0.0768
528	0.060966667	0.0348	0.1056	0.08824	0.06518	0.0601	0.1119	0.05818	0.085133333	0.088916667	0.082425	0.072675	0.117666667	0.0646	0.052933333	0.058466667	0.07206	0.064916667	0.058133333	0.07715	0.048766667	0.06465	0.06888	0.068566667	0.07394	0.076733333	0.06132	0.073733333	0.08504	0.084525	0.09386	0.0799	0.09228	0.108533333	0.111516667	0.08725	0.07454	0.125833333	0.086466667	0.1081	0.0945	0.066133333	0.0975	0.050766667	0.069725	0.0593	0.0708	0.07026	0.07696
529	0.060766667	0.033466667	0.10464	0.0877	0.0641	0.059275	0.112566667	0.05844	0.085333333	0.08845	0.08305	0.072875	0.118516667	0.06372	0.0526	0.059133333	0.07292	0.065466667	0.058616667	0.0777	0.049233333	0.063916667	0.06832	0.068866667	0.0734	0.08065	0.06116	0.073433333	0.08416	0.084475	0.09542	0.07936	0.09186	0.108866667	0.112016667	0.086883333	0.07386	0.125433333	0.0865	0.107566667	0.09458	0.065433333	0.0976	0.050733333	0.07185	0.058325	0.070333333	0.07038	0.07818
530	0.060966667	0.0344	0.10478	0.08754	0.06526	0.05845	0.113133333	0.05706	0.084183333	0.088633333	0.08155	0.0737	0.117866667	0.06542	0.05365	0.058283333	0.0725	0.065666667	0.058283333	0.076383333	0.049166667	0.0652	0.06994	0.068883333	0.0752	0.080566667	0.06178	0.074183333	0.08444	0.085875	0.0964	0.07912	0.09272	0.109833333	0.111266667	0.086866667	0.07236	0.1279	0.0883	0.108066667	0.09398	0.065433333	0.09825	0.049666667	0.07165	0.05865	0.069066667	0.07148	0.07796
531	0.060766667	0.035366667	0.1054	0.08836	0.0652	0.059375	0.113733333	0.05894	0.08595	0.08865	0.083425	0.074475	0.11935	0.06476	0.053766667	0.0598	0.07298	0.065916667	0.059266667	0.078133333	0.049833333	0.065133333	0.06938	0.068833333	0.07516	0.07885	0.0624	0.07345	0.08462	0.0857	0.09756	0.07918	0.09406	0.109866667	0.113216667	0.088483333	0.0745	0.126733333	0.08755	0.109133333	0.09376	0.0666	0.098225	0.050966667	0.07285	0.05945	0.0696	0.07094	0.07974
532	0.060433333	0.035966667	0.10634	0.08954	0.0645	0.0582	0.114066667	0.05812	0.084933333	0.089933333	0.08165	0.0725	0.11785	0.0646	0.053266667	0.058116667	0.0737	0.064783333	0.057716667	0.07725	0.048583333	0.065533333	0.06888	0.068766667	0.0747	0.079216667	0.06118	0.07235	0.08352	0.08455	0.0979	0.08066	0.09362	0.111033333	0.112083333	0.086916667	0.07436	0.127633333	0.088433333	0.110266667	0.09512	0.068033333	0.098375	0.0509	0.0732	0.060025	0.0716	0.07092	0.07828
533	0.0595	0.0365	0.10656	0.08998	0.06698	0.061725	0.114566667	0.05856	0.086433333	0.0905	0.0836	0.0754	0.119983333	0.06474	0.052983333	0.06035	0.07428	0.066033333	0.059816667	0.078783333	0.0497	0.065716667	0.07002	0.069933333	0.07494	0.07765	0.06192	0.072933333	0.08368	0.08525	0.09812	0.08058	0.09584	0.113533333	0.113816667	0.089333333	0.07494	0.127166667	0.0887	0.1098	0.09498	0.069166667	0.098625	0.050866667	0.0751	0.059875	0.0722	0.0727	0.08104
534	0.061533333	0.035266667	0.10606	0.0893	0.0667	0.060225	0.114633333	0.05864	0.087083333	0.08935	0.0827	0.074975	0.119266667	0.06422	0.053883333	0.061516667	0.0756	0.067316667	0.061266667	0.079933333	0.051383333	0.065816667	0.07062	0.0701	0.07552	0.078483333	0.06436	0.074733333	0.08532	0.08715	0.0999	0.07976	0.09568	0.111866667	0.11345	0.088633333	0.07454	0.127666667	0.0884	0.109533333	0.09384	0.068966667	0.09895	0.050833333	0.0749	0.059325	0.071133333	0.07226	0.07978
535	0.060833333	0.0349	0.10584	0.09024	0.06706	0.060125	0.1148	0.05936	0.086983333	0.091433333	0.083925	0.07635	0.120516667	0.06446	0.053016667	0.0588	0.0728	0.064766667	0.058033333	0.077333333	0.049	0.065983333	0.07064	0.070433333	0.07666	0.078366667	0.06366	0.072983333	0.08408	0.086175	0.10126	0.08068	0.0959	0.114066667	0.1136	0.089383333	0.07548	0.127733333	0.08865	0.11	0.09448	0.068733333	0.0988	0.051366667	0.074875	0.0597	0.071233333	0.07254	0.08154
536	0.0617	0.0355	0.10734	0.09028	0.06732	0.0608	0.114566667	0.05938	0.0878	0.0904	0.0829	0.075975	0.118216667	0.06626	0.054983333	0.0602	0.07478	0.066266667	0.059033333	0.079583333	0.050733333	0.065366667	0.07	0.069266667	0.07566	0.078183333	0.06412	0.0734	0.08508	0.08755	0.10154	0.08006	0.09656	0.1147	0.112766667	0.089233333	0.07496	0.1279	0.089083333	0.111166667	0.09504	0.0702	0.099425	0.051433333	0.07625	0.05945	0.071533333	0.07304	0.08108
537	0.062066667	0.037633333	0.10746	0.0912	0.06846	0.061525	0.114866667	0.05908	0.086816667	0.090016667	0.0828	0.07565	0.120766667	0.06526	0.054266667	0.059666667	0.07408	0.065783333	0.059366667	0.078533333	0.0499	0.065033333	0.07026	0.070783333	0.07546	0.080666667	0.06562	0.07445	0.08674	0.08865	0.10348	0.081	0.09754	0.114666667	0.112416667	0.089	0.07474	0.1277	0.089283333	0.1114	0.09534	0.070566667	0.099725	0.051833333	0.077125	0.060475	0.071766667	0.0745	0.0813
538	0.062733333	0.0368	0.10876	0.09246	0.06644	0.0597	0.1154	0.06034	0.0887	0.09115	0.084825	0.077425	0.118683333	0.06478	0.053083333	0.0597	0.07416	0.064983333	0.059066667	0.079233333	0.049733333	0.0648	0.06992	0.071633333	0.07532	0.079983333	0.06598	0.074533333	0.08592	0.088	0.10408	0.08142	0.09664	0.1137	0.11435	0.089866667	0.07588	0.128933333	0.088266667	0.1122	0.09564	0.071966667	0.100125	0.053066667	0.078075	0.06165	0.0737	0.07364	0.08142
539	0.062866667	0.0354	0.10752	0.09038	0.068	0.061075	0.1158	0.05842	0.087683333	0.090583333	0.083725	0.0775	0.118216667	0.06548	0.053983333	0.060133333	0.07458	0.066166667	0.059416667	0.078483333	0.049516667	0.064866667	0.06984	0.0719	0.07564	0.078	0.06584	0.074916667	0.08628	0.08865	0.10442	0.08106	0.0986	0.115533333	0.114166667	0.089033333	0.07484	0.126966667	0.088666667	0.1118	0.09424	0.070833333	0.100275	0.052833333	0.077525	0.060825	0.071566667	0.07424	0.0819
540	0.063133333	0.037033333	0.10944	0.09274	0.0681	0.0604	0.1163	0.0595	0.08855	0.090666667	0.08385	0.07945	0.120283333	0.0655	0.05515	0.060766667	0.07578	0.066933333	0.060533333	0.080216667	0.051	0.0659	0.07102	0.070483333	0.07494	0.080366667	0.06634	0.074683333	0.08632	0.0896	0.10466	0.08198	0.09872	0.115066667	0.11375	0.089233333	0.0756	0.128933333	0.089283333	0.113333333	0.09552	0.073	0.10065	0.053066667	0.0796	0.0627	0.0739	0.07462	0.08296
541	0.0627	0.036733333	0.10868	0.09166	0.0678	0.0605	0.116566667	0.0594	0.088216667	0.090316667	0.083175	0.078225	0.121683333	0.065	0.0541	0.0613	0.07638	0.0671	0.059933333	0.07935	0.051283333	0.064833333	0.07076	0.07205	0.07522	0.080183333	0.06816	0.074783333	0.08722	0.0907	0.10532	0.08142	0.09872	0.115433333	0.11295	0.08875	0.07524	0.129666667	0.089833333	0.1125	0.09552	0.0729	0.100575	0.052466667	0.08	0.061325	0.0731	0.0742	0.08154
542	0.063766667	0.036633333	0.10814	0.09144	0.06818	0.060675	0.116733333	0.0606	0.08855	0.09105	0.0841	0.078175	0.119466667	0.06626	0.05425	0.059666667	0.07482	0.06645	0.059583333	0.079083333	0.05025	0.066316667	0.07112	0.071933333	0.07726	0.080216667	0.06934	0.0748	0.08554	0.090325	0.10538	0.08166	0.0993	0.117266667	0.113666667	0.09045	0.0757	0.127766667	0.089433333	0.1119	0.09508	0.072866667	0.101	0.0538	0.08205	0.0618	0.074466667	0.07464	0.08356
543	0.063866667	0.037433333	0.10916	0.09298	0.06834	0.061025	0.1168	0.06034	0.08965	0.091566667	0.083975	0.07955	0.120416667	0.06642	0.054833333	0.0611	0.0752	0.067083333	0.0607	0.079933333	0.0516	0.066566667	0.0717	0.073116667	0.07642	0.08065	0.0702	0.074116667	0.08568	0.089875	0.10634	0.08296	0.09914	0.116333333	0.114433333	0.09075	0.0761	0.128466667	0.089066667	0.114666667	0.09602	0.0747	0.102525	0.0559	0.083	0.06255	0.075166667	0.07472	0.08298
544	0.063266667	0.038066667	0.11044	0.09412	0.06688	0.06025	0.1171	0.06196	0.090066667	0.092183333	0.085575	0.079775	0.119	0.06622	0.05425	0.0597	0.07344	0.065266667	0.058866667	0.078483333	0.050783333	0.066416667	0.072	0.07285	0.07722	0.079516667	0.0694	0.07435	0.08536	0.089375	0.10544	0.08312	0.09856	0.115866667	0.115033333	0.091066667	0.07598	0.130033333	0.091166667	0.116233333	0.09766	0.076233333	0.102025	0.055633333	0.083375	0.06395	0.076866667	0.07338	0.08064
545	0.0635	0.0377	0.11028	0.09388	0.06852	0.060675	0.117133333	0.06062	0.089416667	0.091416667	0.082925	0.081	0.12015	0.06688	0.056033333	0.059233333	0.0748	0.06555	0.059466667	0.0785	0.049633333	0.06815	0.07224	0.0738	0.0779	0.079966667	0.06934	0.074633333	0.08616	0.08995	0.10682	0.08278	0.09896	0.115933333	0.1143	0.0903	0.07552	0.128933333	0.091383333	0.1148	0.0972	0.075033333	0.101825	0.0537	0.082525	0.062075	0.0758	0.07494	0.08216
546	0.064433333	0.038733333	0.11064	0.0944	0.0677	0.0605	0.117333333	0.06012	0.089216667	0.0919	0.084275	0.079975	0.12045	0.06756	0.055216667	0.0598	0.0753	0.066383333	0.059966667	0.080033333	0.050666667	0.0663	0.07156	0.0731	0.07724	0.080216667	0.07212	0.075016667	0.08658	0.09065	0.10656	0.0833	0.09872	0.115166667	0.114016667	0.090333333	0.0763	0.128266667	0.090333333	0.116266667	0.09758	0.076533333	0.103125	0.0559	0.085675	0.0644	0.077533333	0.07456	0.08184
547	0.064166667	0.038133333	0.10916	0.09428	0.06948	0.0624	0.117366667	0.0603	0.089033333	0.091816667	0.083825	0.081025	0.118933333	0.06634	0.053383333	0.060216667	0.0753	0.06725	0.06045	0.080283333	0.05165	0.067816667	0.07334	0.073416667	0.07846	0.079883333	0.06926	0.0745	0.08634	0.0904	0.10694	0.08186	0.10116	0.115733333	0.113616667	0.091016667	0.07582	0.130266667	0.091	0.1131	0.0958	0.075366667	0.102	0.055166667	0.081025	0.062125	0.075633333	0.0756	0.08438
548	0.065233333	0.037433333	0.10982	0.09392	0.06864	0.06085	0.1178	0.06032	0.089733333	0.09175	0.084	0.08005	0.121183333	0.06648	0.0547	0.060766667	0.07642	0.0663	0.061383333	0.080416667	0.0521	0.066716667	0.07332	0.073516667	0.07704	0.08045	0.0697	0.076066667	0.08748	0.091725	0.10784	0.08326	0.09942	0.115833333	0.1132	0.0898	0.0759	0.129866667	0.0915	0.113333333	0.09712	0.0751	0.10015	0.0544	0.079075	0.061325	0.073366667	0.07626	0.08356
549	0.0645	0.038666667	0.11028	0.09498	0.06898	0.061775	0.118	0.06094	0.089633333	0.092783333	0.0836	0.081325	0.1207	0.0648	0.053516667	0.062316667	0.07682	0.068633333	0.062683333	0.0819	0.052883333	0.06825	0.074	0.073383333	0.07862	0.080366667	0.06916	0.076066667	0.08678	0.09055	0.10816	0.0835	0.0993	0.1162	0.1141	0.090533333	0.07734	0.1297	0.09045	0.1154	0.09688	0.077966667	0.102625	0.054066667	0.07925	0.063875	0.076266667	0.07678	0.08512
550	0.0656	0.037733333	0.11026	0.09502	0.06964	0.06135	0.118933333	0.06254	0.0912	0.09465	0.0857	0.080475	0.122033333	0.06606	0.053716667	0.059233333	0.07396	0.065016667	0.0587	0.0793	0.049716667	0.06865	0.07378	0.0745	0.07884	0.081283333	0.0691	0.076466667	0.08736	0.090875	0.10792	0.08292	0.09918	0.115833333	0.1164	0.091916667	0.07732	0.131366667	0.0927	0.1154	0.0972	0.0767	0.10155	0.053366667	0.078475	0.06285	0.075066667	0.07636	0.08406
551	0.065833333	0.037833333	0.11098	0.09586	0.0698	0.062525	0.118933333	0.06082	0.090066667	0.092166667	0.0841	0.082425	0.123616667	0.06768	0.055366667	0.063	0.07776	0.068966667	0.063066667	0.0826	0.05285	0.067783333	0.07282	0.073	0.07746	0.081033333	0.07002	0.0767	0.08702	0.0906	0.10844	0.0831	0.0989	0.114333333	0.114433333	0.090433333	0.07628	0.1299	0.0929	0.114833333	0.09772	0.077833333	0.102125	0.055066667	0.0795	0.063625	0.0755	0.07672	0.08352
552	0.064433333	0.038166667	0.111	0.09452	0.071	0.062975	0.118733333	0.06174	0.09095	0.092816667	0.08475	0.080925	0.122066667	0.06574	0.053216667	0.062883333	0.07696	0.069066667	0.062066667	0.081916667	0.052483333	0.067716667	0.07328	0.075533333	0.07808	0.080366667	0.0687	0.075466667	0.08708	0.090025	0.10722	0.08304	0.09898	0.1145	0.11485	0.091866667	0.07714	0.129666667	0.091933333	0.114366667	0.09752	0.077633333	0.102125	0.0549	0.078525	0.06185	0.074766667	0.07682	0.08494
553	0.064633333	0.0373	0.1094	0.09428	0.07112	0.06335	0.119033333	0.06148	0.091016667	0.092683333	0.08455	0.0821	0.1216	0.06668	0.05485	0.061983333	0.07696	0.067866667	0.062016667	0.081916667	0.0525	0.067866667	0.07356	0.0762	0.07744	0.082083333	0.06826	0.0758	0.08636	0.08975	0.10684	0.0819	0.0996	0.1153	0.11425	0.0916	0.0767	0.1306	0.092116667	0.113	0.0963	0.078033333	0.101475	0.054633333	0.07745	0.061675	0.0748	0.0776	0.08534
554	0.0658	0.035833333	0.10952	0.09396	0.0713	0.063825	0.119066667	0.06128	0.090866667	0.09315	0.084525	0.082175	0.122533333	0.06644	0.054766667	0.062783333	0.07802	0.068716667	0.062633333	0.083083333	0.053266667	0.0676	0.07248	0.07415	0.07818	0.081083333	0.06888	0.07665	0.08716	0.09005	0.10794	0.0814	0.09988	0.1149	0.114516667	0.091	0.07624	0.130533333	0.092733333	0.112666667	0.09588	0.0778	0.1007	0.0533	0.07605	0.061475	0.072866667	0.07928	0.08632
555	0.066166667	0.038266667	0.11202	0.09606	0.07122	0.06315	0.1198	0.06242	0.091333333	0.093216667	0.08515	0.082725	0.12065	0.06718	0.055583333	0.0622	0.07664	0.068183333	0.062083333	0.082466667	0.052566667	0.0681	0.07396	0.0747	0.07804	0.081616667	0.06962	0.07645	0.0877	0.090525	0.10822	0.08422	0.0988	0.113966667	0.1152	0.092083333	0.07758	0.131733333	0.094033333	0.115433333	0.09778	0.078533333	0.102325	0.054066667	0.076775	0.0634	0.076066667	0.07724	0.08554
556	0.0666	0.038233333	0.11276	0.09652	0.06996	0.062475	0.120233333	0.06244	0.0914	0.09335	0.085075	0.08265	0.122	0.0675	0.055166667	0.062316667	0.07792	0.0689	0.062133333	0.081883333	0.05265	0.067816667	0.0733	0.0748	0.07894	0.0825	0.07064	0.077583333	0.08884	0.0915	0.10934	0.0845	0.09722	0.112766667	0.11565	0.0926	0.0768	0.130233333	0.09275	0.115	0.09826	0.0799	0.102425	0.0549	0.077775	0.063275	0.0762	0.07638	0.08418
557	0.0674	0.037666667	0.11158	0.09472	0.07168	0.06275	0.120333333	0.06234	0.091533333	0.0933	0.08535	0.082325	0.121716667	0.06754	0.055683333	0.064516667	0.0782	0.070516667	0.064183333	0.084216667	0.054433333	0.068966667	0.0732	0.074583333	0.07814	0.0824	0.06998	0.077633333	0.08828	0.0907	0.1102	0.0831	0.09964	0.113866667	0.1147	0.092333333	0.0776	0.130133333	0.093166667	0.115333333	0.09754	0.080033333	0.101125	0.053866667	0.075925	0.062325	0.075166667	0.07822	0.08558
558	0.0663	0.038133333	0.11278	0.09604	0.06994	0.061825	0.120533333	0.06134	0.091266667	0.093416667	0.085025	0.0828	0.121516667	0.0675	0.05605	0.062966667	0.07766	0.068516667	0.063233333	0.083216667	0.052383333	0.069066667	0.0743	0.076	0.07822	0.080516667	0.06964	0.077183333	0.0894	0.090825	0.1086	0.08384	0.09754	0.1124	0.114716667	0.0911	0.07744	0.130733333	0.092933333	0.116233333	0.0981	0.080766667	0.1029	0.054566667	0.077075	0.06365	0.076166667	0.0773	0.08436
559	0.065766667	0.0359	0.1111	0.09564	0.07152	0.063075	0.1209	0.06134	0.091966667	0.093966667	0.083975	0.085075	0.122583333	0.06786	0.0563	0.063	0.0778	0.068733333	0.062583333	0.08315	0.053866667	0.068233333	0.07464	0.076166667	0.07796	0.083566667	0.06952	0.076083333	0.08768	0.090325	0.10748	0.0826	0.0977	0.1139	0.115366667	0.092666667	0.0772	0.132066667	0.0938	0.114466667	0.09688	0.079133333	0.10155	0.0536	0.0745	0.0623	0.074966667	0.07886	0.08588
560	0.0651	0.038866667	0.1128	0.09624	0.0723	0.0641	0.1212	0.062	0.092633333	0.093016667	0.084875	0.08395	0.121533333	0.06762	0.056533333	0.062733333	0.07888	0.068583333	0.062966667	0.083716667	0.053316667	0.069133333	0.07518	0.075433333	0.0785	0.081883333	0.06872	0.076333333	0.08704	0.0899	0.10848	0.0849	0.09938	0.113966667	0.114833333	0.09175	0.0774	0.131466667	0.094116667	0.116433333	0.09804	0.079966667	0.10375	0.056166667	0.0768	0.063525	0.076433333	0.07936	0.08702
561	0.066766667	0.037966667	0.11218	0.09502	0.07186	0.0645	0.121633333	0.06288	0.09285	0.094533333	0.085975	0.0857	0.12355	0.06824	0.055833333	0.066366667	0.08186	0.071966667	0.065866667	0.08625	0.056316667	0.06955	0.07514	0.075233333	0.079	0.081783333	0.06984	0.07695	0.08776	0.091425	0.10848	0.08492	0.09902	0.113133333	0.115633333	0.092983333	0.07776	0.13	0.09405	0.114766667	0.09748	0.080033333	0.10265	0.055866667	0.074575	0.062725	0.076	0.07958	0.08758
562	0.066633333	0.0392	0.11424	0.09834	0.07264	0.063825	0.1223	0.06368	0.093	0.095683333	0.08725	0.0845	0.123583333	0.06818	0.0556	0.0628	0.07872	0.0679	0.063233333	0.083466667	0.053233333	0.068733333	0.07426	0.076216667	0.07836	0.082683333	0.07076	0.077783333	0.08932	0.091525	0.1101	0.08634	0.09844	0.112366667	0.116383333	0.093416667	0.07796	0.132766667	0.094233333	0.116566667	0.09928	0.0823	0.104075	0.056133333	0.07645	0.064425	0.077633333	0.07938	0.08614
563	0.0675	0.037933333	0.11328	0.09758	0.07154	0.063975	0.1228	0.0629	0.093066667	0.09435	0.086075	0.08515	0.122883333	0.06862	0.055983333	0.0603	0.07584	0.065566667	0.06015	0.080716667	0.05045	0.06935	0.07544	0.076483333	0.0794	0.081383333	0.07114	0.078333333	0.0891	0.090975	0.10962	0.08432	0.09778	0.110533333	0.11485	0.0933	0.07772	0.132133333	0.095066667	0.116566667	0.09898	0.0816	0.10275	0.055033333	0.0754	0.0634	0.076133333	0.0795	0.0859
564	0.067766667	0.0388	0.11294	0.09792	0.0725	0.0646	0.123133333	0.0636	0.094433333	0.095016667	0.08645	0.085075	0.124033333	0.0666	0.054416667	0.06205	0.07724	0.06835	0.0621	0.0826	0.052816667	0.069133333	0.07486	0.076766667	0.07952	0.081933333	0.07068	0.078316667	0.08806	0.091875	0.10928	0.0849	0.09962	0.113	0.116983333	0.094733333	0.07856	0.131533333	0.0949	0.116	0.0995	0.082666667	0.1032	0.0554	0.074875	0.06375	0.0758	0.0796	0.08668
565	0.0678	0.0383	0.11402	0.09682	0.0728	0.06415	0.123366667	0.06276	0.094766667	0.095366667	0.086975	0.085925	0.122216667	0.0669	0.0548	0.064333333	0.08036	0.07075	0.064583333	0.08485	0.054633333	0.069116667	0.0746	0.07805	0.0786	0.081316667	0.07082	0.079133333	0.08902	0.09255	0.11028	0.08484	0.0985	0.112966667	0.11625	0.094033333	0.07844	0.133633333	0.095433333	0.115966667	0.09868	0.0828	0.103675	0.055566667	0.07485	0.06425	0.076766667	0.08114	0.0876
566	0.068133333	0.038366667	0.11312	0.09778	0.0722	0.064	0.1233	0.06398	0.0943	0.095533333	0.0859	0.08555	0.124166667	0.06848	0.056183333	0.063133333	0.07872	0.069116667	0.06305	0.083	0.0529	0.070133333	0.07512	0.075766667	0.07998	0.082333333	0.07168	0.078766667	0.08966	0.09155	0.10946	0.08558	0.09838	0.111133333	0.116683333	0.093783333	0.0779	0.132733333	0.0955	0.115666667	0.09866	0.083033333	0.102825	0.055966667	0.07475	0.06385	0.077233333	0.08002	0.0864
567	0.068233333	0.0387	0.11418	0.09832	0.07294	0.063475	0.123566667	0.0658	0.09515	0.09755	0.0881	0.0864	0.123716667	0.0682	0.055533333	0.0634	0.0795	0.07005	0.063716667	0.0836	0.054133333	0.070516667	0.07688	0.078	0.0801	0.0809	0.07116	0.07885	0.08904	0.09125	0.10908	0.0863	0.09782	0.112233333	0.117983333	0.09535	0.07976	0.133133333	0.0963	0.116633333	0.09952	0.083333333	0.103625	0.0563	0.074625	0.06445	0.077166667	0.07992	0.08662
568	0.067433333	0.038933333	0.11438	0.09748	0.0729	0.064575	0.123966667	0.06294	0.094166667	0.0952	0.08695	0.08655	0.124433333	0.0673	0.055	0.065633333	0.08074	0.071283333	0.065466667	0.085533333	0.055566667	0.070466667	0.07546	0.07695	0.08038	0.083533333	0.07128	0.078266667	0.08958	0.0911	0.10888	0.08498	0.09816	0.1127	0.116266667	0.094133333	0.07892	0.133233333	0.095983333	0.116366667	0.09946	0.083333333	0.102775	0.055933333	0.0741	0.06415	0.077533333	0.08032	0.08676
569	0.067633333	0.038533333	0.11386	0.0974	0.07348	0.06575	0.1248	0.06368	0.094983333	0.0959	0.0874	0.0887	0.125433333	0.06934	0.056533333	0.0626	0.07784	0.067783333	0.06255	0.082783333	0.052766667	0.070333333	0.07586	0.07745	0.0798	0.084433333	0.07102	0.07835	0.08974	0.09135	0.10968	0.08488	0.09888	0.111833333	0.116566667	0.09395	0.07838	0.132633333	0.097216667	0.115733333	0.09912	0.084133333	0.103025	0.055766667	0.0735	0.06375	0.076533333	0.0819	0.08808
570	0.0685	0.039533333	0.11426	0.0996	0.07172	0.06355	0.1257	0.06514	0.095633333	0.097233333	0.087875	0.08825	0.122716667	0.06764	0.05515	0.0641	0.08002	0.070366667	0.064466667	0.08425	0.05525	0.070616667	0.07736	0.077783333	0.08072	0.084416667	0.07142	0.079033333	0.08974	0.09185	0.10958	0.0851	0.09616	0.110366667	0.117216667	0.095866667	0.07996	0.1345	0.095716667	0.118633333	0.10004	0.0842	0.10365	0.0573	0.0737	0.065	0.077333333	0.08036	0.08696
571	0.068233333	0.039	0.11498	0.09794	0.0739	0.0657	0.126066667	0.06542	0.0976	0.097433333	0.0902	0.087475	0.1256	0.06754	0.054966667	0.06545	0.08112	0.070383333	0.065383333	0.0852	0.056233333	0.069566667	0.07626	0.077866667	0.07906	0.082766667	0.07122	0.07915	0.08922	0.091775	0.1091	0.08504	0.09894	0.112866667	0.117983333	0.096183333	0.0804	0.1336	0.09665	0.117766667	0.10076	0.084466667	0.1034	0.057466667	0.0727	0.065125	0.078766667	0.08212	0.08852
572	0.067966667	0.0395	0.11538	0.09846	0.07406	0.0651	0.126766667	0.0644	0.096283333	0.096466667	0.086625	0.088475	0.124816667	0.07056	0.0577	0.064216667	0.07998	0.070083333	0.064266667	0.084516667	0.05505	0.071366667	0.07732	0.0777	0.08106	0.083883333	0.07114	0.079516667	0.08998	0.0915	0.1098	0.08576	0.0977	0.110766667	0.117133333	0.094883333	0.0802	0.133333333	0.0972	0.117733333	0.0997	0.085366667	0.1033	0.056866667	0.07395	0.06485	0.078666667	0.08184	0.08728
573	0.0684	0.0395	0.11492	0.09902	0.07482	0.0651	0.1274	0.0666	0.097833333	0.097766667	0.089325	0.088425	0.126066667	0.07056	0.05705	0.06435	0.07994	0.069683333	0.063916667	0.084833333	0.054333333	0.070766667	0.07682	0.078666667	0.08118	0.083266667	0.07188	0.079216667	0.08986	0.091975	0.10936	0.0859	0.09762	0.111333333	0.119516667	0.097283333	0.08122	0.133233333	0.09735	0.118133333	0.0997	0.085533333	0.104075	0.056666667	0.07345	0.0651	0.0794	0.08256	0.08894
574	0.0688	0.039	0.1146	0.09802	0.07488	0.065875	0.1279	0.06678	0.097466667	0.098733333	0.089125	0.088425	0.12395	0.07142	0.058783333	0.064433333	0.07996	0.070216667	0.06485	0.084883333	0.055216667	0.071333333	0.07722	0.0789	0.0809	0.08335	0.07224	0.08025	0.09002	0.091075	0.10968	0.08574	0.0979	0.1106	0.1198	0.09685	0.082	0.1339	0.098016667	0.1173	0.10028	0.084866667	0.102525	0.056866667	0.0727	0.06525	0.0789	0.08306	0.08864
575	0.0686	0.038966667	0.11396	0.10012	0.07426	0.065275	0.128733333	0.06596	0.09745	0.097916667	0.088575	0.089625	0.125033333	0.0705	0.0574	0.064133333	0.08026	0.069916667	0.064816667	0.084566667	0.055033333	0.071	0.07704	0.079416667	0.08022	0.083833333	0.07192	0.080116667	0.09056	0.091625	0.10922	0.0863	0.09656	0.110233333	0.118833333	0.096733333	0.08154	0.135166667	0.098866667	0.117466667	0.10016	0.085033333	0.103375	0.0571	0.0725	0.06515	0.079266667	0.0835	0.08878
576	0.0692	0.041366667	0.11692	0.10192	0.075	0.0664	0.129133333	0.06708	0.09875	0.098766667	0.088975	0.089425	0.125133333	0.06966	0.056783333	0.065683333	0.08164	0.071666667	0.065933333	0.085683333	0.055733333	0.070683333	0.07804	0.078833333	0.0813	0.0831	0.0718	0.080033333	0.0901	0.09195	0.10792	0.08812	0.09752	0.110333333	0.119133333	0.09735	0.08162	0.134166667	0.098533333	0.119833333	0.10228	0.088166667	0.105375	0.059433333	0.0734	0.0669	0.0803	0.08414	0.08846
577	0.069033333	0.039166667	0.1159	0.10018	0.07486	0.0656	0.129133333	0.06646	0.098283333	0.098616667	0.08945	0.0897	0.1249	0.0714	0.0576	0.0648	0.0807	0.070866667	0.065183333	0.08585	0.0552	0.0714	0.07742	0.079366667	0.0813	0.08505	0.0721	0.080183333	0.0899	0.09085	0.10904	0.08708	0.09584	0.1107	0.119683333	0.097633333	0.08214	0.136433333	0.098383333	0.118133333	0.10148	0.0873	0.10425	0.058533333	0.0711	0.06665	0.080133333	0.0838	0.08866
578	0.0686	0.039266667	0.11608	0.10028	0.07628	0.067275	0.130133333	0.06726	0.098366667	0.098366667	0.090075	0.08995	0.126866667	0.06988	0.057683333	0.0642	0.0811	0.070816667	0.065433333	0.086116667	0.05585	0.072183333	0.07924	0.080733333	0.08216	0.086	0.07148	0.080033333	0.0908	0.090975	0.10784	0.08724	0.09658	0.110633333	0.119533333	0.097416667	0.08206	0.134966667	0.098416667	0.117933333	0.1013	0.0875	0.104125	0.058666667	0.07175	0.06735	0.0803	0.08484	0.08972
579	0.068733333	0.040333333	0.11706	0.1009	0.07632	0.06795	0.1306	0.06832	0.0994	0.099333333	0.0905	0.092075	0.12625	0.07118	0.0579	0.065833333	0.08228	0.071616667	0.066066667	0.08685	0.056433333	0.07175	0.07878	0.080083333	0.0814	0.08515	0.07204	0.080066667	0.09032	0.089825	0.10742	0.08818	0.09696	0.111033333	0.120133333	0.0983	0.0825	0.134933333	0.099466667	0.119333333	0.10262	0.089	0.104675	0.0594	0.071625	0.067925	0.080866667	0.085	0.09034
580	0.069966667	0.042133333	0.11754	0.10204	0.07676	0.067275	0.131566667	0.06764	0.099566667	0.09965	0.09025	0.0913	0.127483333	0.0726	0.058566667	0.0648	0.08124	0.071416667	0.064883333	0.086266667	0.055783333	0.071733333	0.07898	0.08065	0.08222	0.08415	0.07352	0.081666667	0.09042	0.09245	0.10806	0.0889	0.09732	0.110566667	0.120566667	0.09885	0.08312	0.1324	0.09955	0.1175	0.10386	0.0883	0.105775	0.059366667	0.072825	0.068475	0.0825	0.08558	0.08916
581	0.071133333	0.040366667	0.11652	0.1006	0.0763	0.06685	0.132133333	0.0691	0.1001	0.100266667	0.090375	0.0936	0.12685	0.0727	0.059166667	0.067816667	0.08472	0.074583333	0.0683	0.089416667	0.059316667	0.073433333	0.08058	0.08085	0.08298	0.083933333	0.07326	0.0824	0.0913	0.090625	0.109	0.0885	0.09578	0.109333333	0.1209	0.100016667	0.08322	0.134666667	0.100683333	0.119033333	0.10346	0.088466667	0.10595	0.059266667	0.07125	0.0676	0.081866667	0.0858	0.0893
582	0.071	0.04	0.11632	0.10178	0.07646	0.068125	0.1333	0.06764	0.0992	0.099366667	0.089075	0.093625	0.12855	0.07282	0.059133333	0.065416667	0.08218	0.07135	0.066333333	0.08615	0.056266667	0.0723	0.07978	0.080066667	0.08224	0.087033333	0.07366	0.08345	0.09278	0.092825	0.10938	0.08812	0.09582	0.108866667	0.120516667	0.0985	0.08266	0.134566667	0.099933333	0.118366667	0.10432	0.0876	0.105525	0.059633333	0.070425	0.06765	0.082066667	0.08544	0.08918
583	0.0696	0.0398	0.11662	0.10098	0.07658	0.06785	0.133766667	0.07006	0.101683333	0.1011	0.092225	0.09265	0.128983333	0.07208	0.058333333	0.06715	0.08338	0.0736	0.0671	0.087233333	0.05805	0.073483333	0.08016	0.08125	0.0824	0.084833333	0.07282	0.082466667	0.09198	0.090775	0.10676	0.08756	0.09528	0.1087	0.123166667	0.100533333	0.0846	0.135166667	0.10035	0.1178	0.10226	0.0872	0.10455	0.058533333	0.06995	0.06755	0.0815	0.08626	0.0901
584	0.0701	0.0407	0.11822	0.10306	0.07646	0.067975	0.1339	0.06998	0.101566667	0.101566667	0.09175	0.093375	0.129866667	0.07466	0.060666667	0.065716667	0.08224	0.072316667	0.066333333	0.086833333	0.057133333	0.071866667	0.08032	0.08165	0.08246	0.08685	0.07242	0.081866667	0.09162	0.09115	0.10678	0.08956	0.09532	0.107366667	0.122166667	0.100083333	0.08442	0.1351	0.10055	0.12	0.10418	0.089	0.1058	0.0614	0.070975	0.069675	0.0828	0.0862	0.08972
585	0.0699	0.041233333	0.11722	0.10304	0.07804	0.06955	0.134833333	0.06904	0.101033333	0.100066667	0.091775	0.09375	0.1306	0.07412	0.06035	0.065083333	0.08116	0.070833333	0.064716667	0.085333333	0.055816667	0.072916667	0.08086	0.081016667	0.08288	0.086083333	0.07324	0.082933333	0.0916	0.09085	0.10742	0.08876	0.0957	0.108333333	0.121066667	0.10015	0.08422	0.135866667	0.1016	0.119133333	0.10464	0.089166667	0.1065	0.061633333	0.069675	0.0695	0.0822	0.0879	0.09076
586	0.071033333	0.042433333	0.11962	0.10514	0.07648	0.0689	0.1352	0.07098	0.1026	0.102383333	0.092875	0.094775	0.129533333	0.07362	0.059416667	0.066	0.08188	0.071066667	0.065816667	0.086566667	0.056483333	0.07315	0.08146	0.0822	0.08324	0.0864	0.07458	0.084	0.09366	0.091325	0.1079	0.09086	0.09514	0.1068	0.1231	0.101933333	0.08538	0.135066667	0.101116667	0.120966667	0.1064	0.090933333	0.10725	0.062133333	0.070075	0.0708	0.0842	0.08672	0.09018
587	0.0693	0.041333333	0.11806	0.10314	0.0779	0.06795	0.136233333	0.06984	0.101733333	0.101233333	0.091475	0.094875	0.129	0.07522	0.059966667	0.068383333	0.08496	0.07425	0.069033333	0.089216667	0.0597	0.07335	0.08202	0.08205	0.08412	0.0871	0.07382	0.083	0.09188	0.090225	0.1057	0.08988	0.094	0.1078	0.122433333	0.101016667	0.0855	0.135966667	0.102483333	0.119366667	0.1047	0.089466667	0.107175	0.061533333	0.069075	0.06935	0.0835	0.08808	0.09094
588	0.071133333	0.0414	0.11822	0.1032	0.07682	0.0676	0.137166667	0.07016	0.10145	0.101716667	0.09155	0.096	0.1316	0.07654	0.061133333	0.06775	0.08336	0.0733	0.067716667	0.0877	0.058416667	0.073983333	0.08152	0.083116667	0.0844	0.088	0.07394	0.084233333	0.09336	0.09155	0.10612	0.08992	0.0931	0.106033333	0.12255	0.1016	0.08516	0.137266667	0.10385	0.119933333	0.10576	0.089933333	0.10775	0.061133333	0.068025	0.0697	0.082933333	0.08808	0.08972
589	0.071433333	0.042333333	0.11904	0.10412	0.07708	0.06825	0.1381	0.0705	0.102216667	0.102816667	0.09255	0.097975	0.131616667	0.07558	0.059433333	0.067816667	0.08414	0.07375	0.068333333	0.08855	0.059066667	0.074083333	0.0828	0.0829	0.08472	0.088383333	0.07466	0.085083333	0.0944	0.091325	0.10638	0.09034	0.09276	0.105166667	0.12375	0.10175	0.08584	0.136466667	0.10335	0.119233333	0.10762	0.089966667	0.1082	0.062466667	0.067375	0.07035	0.084566667	0.08818	0.08934
590	0.071033333	0.0417	0.1187	0.1035	0.0775	0.0692	0.1388	0.07	0.102433333	0.1021	0.091125	0.098025	0.13415	0.07628	0.061333333	0.068966667	0.08542	0.074733333	0.068933333	0.08935	0.059966667	0.074066667	0.08244	0.084883333	0.08414	0.088066667	0.07418	0.0853	0.09372	0.0905	0.10508	0.09022	0.09336	0.105833333	0.123566667	0.100983333	0.0861	0.1375	0.104183333	0.1187	0.1057	0.089	0.106975	0.062033333	0.066625	0.07045	0.083833333	0.08946	0.0902
591	0.0702	0.042366667	0.11754	0.1042	0.078	0.0696	0.139433333	0.07102	0.103666667	0.102183333	0.0938	0.09945	0.132666667	0.07902	0.063633333	0.067133333	0.08336	0.073316667	0.067833333	0.08795	0.058716667	0.074416667	0.08372	0.083683333	0.08536	0.088916667	0.0728	0.084783333	0.09404	0.089225	0.10492	0.09018	0.09328	0.105433333	0.125166667	0.102383333	0.08748	0.136166667	0.104283333	0.118466667	0.10626	0.089833333	0.107275	0.061833333	0.06665	0.071275	0.0851	0.0905	0.09004
592	0.071466667	0.042133333	0.1185	0.10456	0.07844	0.069425	0.140333333	0.07278	0.103666667	0.103383333	0.0939	0.0992	0.134766667	0.07798	0.06145	0.0678	0.0843	0.073566667	0.0683	0.0889	0.0601	0.075133333	0.0839	0.084216667	0.08476	0.0888	0.0731	0.0859	0.09404	0.09025	0.10398	0.0899	0.09308	0.106133333	0.125933333	0.103533333	0.08806	0.138366667	0.105683333	0.1183	0.10526	0.0887	0.10645	0.0621	0.064625	0.070525	0.085	0.09062	0.09096
593	0.071566667	0.041866667	0.11828	0.10384	0.07838	0.071575	0.141366667	0.0732	0.104033333	0.10345	0.09385	0.1016	0.135466667	0.0786	0.062383333	0.070283333	0.08692	0.076616667	0.070366667	0.090333333	0.061533333	0.075833333	0.08536	0.083666667	0.08608	0.0895	0.07364	0.08535	0.09486	0.090075	0.1045	0.0894	0.09284	0.104266667	0.1265	0.104233333	0.08828	0.137033333	0.105	0.118433333	0.1061	0.0893	0.106725	0.0622	0.0656	0.0707	0.084133333	0.09182	0.09156
594	0.0717	0.042033333	0.11914	0.10426	0.07874	0.070425	0.142366667	0.07216	0.103466667	0.1035	0.09365	0.099575	0.134816667	0.08046	0.0632	0.067966667	0.08384	0.074166667	0.068283333	0.08915	0.060183333	0.076166667	0.0858	0.085233333	0.08604	0.088983333	0.07376	0.08665	0.0949	0.08985	0.10422	0.09108	0.09156	0.103466667	0.12615	0.103033333	0.08848	0.1372	0.105666667	0.119966667	0.10726	0.0902	0.1083	0.0628	0.065275	0.072025	0.0848	0.09084	0.0908
595	0.070766667	0.042066667	0.12056	0.10656	0.0802	0.07085	0.1435	0.07326	0.103533333	0.1032	0.094225	0.1023	0.134383333	0.08234	0.064566667	0.06895	0.0853	0.075633333	0.069483333	0.090166667	0.060783333	0.075383333	0.08514	0.0861	0.08624	0.090733333	0.0722	0.085983333	0.09364	0.0894	0.1028	0.09268	0.09148	0.1042	0.125833333	0.102866667	0.08874	0.1378	0.10685	0.1205	0.1084	0.090433333	0.109475	0.064433333	0.06565	0.072625	0.087033333	0.09156	0.09118
596	0.0707	0.043766667	0.12044	0.10724	0.07952	0.07165	0.144366667	0.07416	0.10565	0.104533333	0.094775	0.1024	0.138416667	0.0817	0.063933333	0.07	0.08594	0.0763	0.069916667	0.090633333	0.061333333	0.07605	0.0867	0.0859	0.086	0.088833333	0.0728	0.086233333	0.09492	0.08825	0.102	0.09286	0.09196	0.1022	0.1281	0.10555	0.09046	0.1383	0.1077	0.121366667	0.10936	0.091166667	0.1092	0.064933333	0.064875	0.073475	0.086966667	0.09208	0.09148
597	0.071133333	0.043	0.1196	0.10694	0.0805	0.0733	0.145466667	0.07514	0.105	0.105116667	0.094675	0.1036	0.138466667	0.08244	0.064416667	0.071033333	0.08734	0.077016667	0.070633333	0.091216667	0.06285	0.076566667	0.08736	0.086483333	0.08742	0.091716667	0.07318	0.087283333	0.09458	0.0881	0.10212	0.09224	0.09118	0.1029	0.1278	0.105	0.09084	0.138233333	0.108216667	0.120633333	0.1087	0.090833333	0.1091	0.0642	0.064175	0.073075	0.086533333	0.0923	0.092
598	0.071966667	0.044066667	0.12074	0.10796	0.07962	0.0715	0.146333333	0.07466	0.1055	0.104766667	0.0957	0.106025	0.140183333	0.081	0.062883333	0.070233333	0.08634	0.0762	0.070166667	0.09155	0.06295	0.076916667	0.08786	0.086583333	0.08872	0.09075	0.07348	0.08825	0.096	0.08955	0.10208	0.0929	0.08932	0.1002	0.128033333	0.106733333	0.0917	0.1391	0.1088	0.121666667	0.10988	0.092666667	0.110575	0.065233333	0.064525	0.0739	0.0884	0.09172	0.0902
599	0.072633333	0.044333333	0.11954	0.10742	0.08052	0.072725	0.147066667	0.07578	0.10585	0.1055	0.0951	0.105925	0.138866667	0.08418	0.064766667	0.06995	0.08622	0.07615	0.0696	0.089816667	0.06245	0.077316667	0.08884	0.08625	0.0892	0.0915	0.07338	0.088666667	0.09634	0.08905	0.10208	0.09266	0.09034	0.101166667	0.128116667	0.106483333	0.0916	0.1381	0.108766667	0.1212	0.11066	0.0905	0.11015	0.065966667	0.064125	0.074075	0.0884	0.09362	0.09178
600	0.0718	0.043566667	0.11914	0.10716	0.08152	0.0737	0.148533333	0.07672	0.106233333	0.1057	0.0959	0.108625	0.139533333	0.08364	0.064066667	0.071366667	0.08724	0.076866667	0.070883333	0.091333333	0.064016667	0.07725	0.08934	0.087083333	0.08868	0.09305	0.07338	0.088466667	0.09568	0.08785	0.1008	0.09284	0.0911	0.102033333	0.128983333	0.107416667	0.09386	0.138266667	0.109266667	0.120233333	0.11096	0.090933333	0.1088	0.065233333	0.062625	0.074025	0.087966667	0.09522	0.0934
601	0.071933333	0.043666667	0.12052	0.10886	0.08076	0.073525	0.149233333	0.07596	0.106216667	0.1057	0.09595	0.111275	0.141116667	0.08442	0.0658	0.0721	0.0886	0.078133333	0.071516667	0.09195	0.06495	0.077283333	0.08936	0.0867	0.08908	0.092133333	0.07418	0.0898	0.0963	0.089125	0.10112	0.09344	0.0897	0.099933333	0.129583333	0.106966667	0.0938	0.1391	0.109733333	0.120666667	0.11088	0.0914	0.10915	0.065766667	0.062425	0.074825	0.0882	0.09444	0.09224
602	0.072766667	0.0442	0.12092	0.10872	0.08158	0.0745	0.150733333	0.07688	0.106983333	0.106483333	0.09685	0.111225	0.14285	0.08608	0.06615	0.071	0.08678	0.077533333	0.070933333	0.090783333	0.064016667	0.07795	0.09074	0.087233333	0.09004	0.094116667	0.07388	0.090383333	0.09848	0.0893	0.10196	0.09392	0.0898	0.100533333	0.1311	0.107433333	0.09452	0.139233333	0.110566667	0.120533333	0.11194	0.091933333	0.110175	0.066466667	0.062225	0.075925	0.090133333	0.09492	0.09294
603	0.0733	0.0446	0.12134	0.1088	0.08004	0.072575	0.151833333	0.07746	0.106516667	0.10595	0.096975	0.112125	0.144016667	0.08812	0.0679	0.071333333	0.08714	0.07755	0.071116667	0.09135	0.064783333	0.077916667	0.09042	0.088383333	0.08934	0.092916667	0.07422	0.091	0.09762	0.088375	0.10084	0.09456	0.08736	0.099233333	0.130416667	0.107633333	0.09422	0.1387	0.110433333	0.121	0.11298	0.0908	0.11155	0.067266667	0.061375	0.07575	0.089966667	0.09426	0.09194
604	0.073266667	0.043633333	0.12098	0.10958	0.08172	0.075875	0.152633333	0.07876	0.108083333	0.106666667	0.09715	0.1134	0.144616667	0.09046	0.067983333	0.072633333	0.0888	0.07905	0.072616667	0.092833333	0.0665	0.078233333	0.0923	0.08735	0.09082	0.091483333	0.07388	0.0912	0.09832	0.088875	0.10044	0.09438	0.08874	0.099766667	0.131383333	0.108383333	0.09522	0.1401	0.111883333	0.120433333	0.11358	0.090966667	0.111025	0.0666	0.06135	0.076325	0.089966667	0.0966	0.0938
605	0.071933333	0.044633333	0.12206	0.1091	0.08234	0.07515	0.1537	0.07912	0.107966667	0.1076	0.098175	0.114325	0.145216667	0.09138	0.068566667	0.073133333	0.08856	0.078883333	0.072566667	0.0937	0.0663	0.07885	0.09314	0.088133333	0.0912	0.092816667	0.07354	0.092183333	0.09828	0.087625	0.0992	0.09466	0.08938	0.0999	0.13265	0.109466667	0.09572	0.140533333	0.1139	0.1207	0.11282	0.090533333	0.110975	0.067333333	0.0605	0.07565	0.089433333	0.09666	0.09444
606	0.073466667	0.046066667	0.12164	0.11074	0.0822	0.075975	0.154366667	0.07958	0.109066667	0.1087	0.098225	0.115425	0.146383333	0.08972	0.06655	0.073033333	0.08878	0.0787	0.07245	0.092066667	0.067283333	0.0783	0.09282	0.088716667	0.0903	0.093516667	0.07528	0.09425	0.09986	0.089625	0.10134	0.0954	0.08856	0.099366667	0.1335	0.110766667	0.09766	0.140733333	0.113916667	0.121166667	0.1142	0.0918	0.11135	0.068733333	0.060925	0.077825	0.091333333	0.09732	0.09468
607	0.072866667	0.0459	0.1221	0.11104	0.08194	0.07645	0.155166667	0.08078	0.10955	0.1095	0.0995	0.117175	0.14855	0.09266	0.067833333	0.0721	0.08744	0.077716667	0.0713	0.090883333	0.066233333	0.079333333	0.09398	0.089516667	0.09114	0.0933	0.07412	0.093016667	0.09918	0.08785	0.09918	0.09508	0.08672	0.0977	0.13545	0.112216667	0.09884	0.140733333	0.1137	0.1203	0.11436	0.090933333	0.111725	0.069366667	0.060525	0.07775	0.092066667	0.09706	0.0935
608	0.0745	0.0461	0.12168	0.11168	0.0822	0.076625	0.1561	0.0809	0.10925	0.107833333	0.0999	0.11935	0.151283333	0.09468	0.070433333	0.07255	0.08738	0.0777	0.071083333	0.091666667	0.066966667	0.0795	0.09594	0.089766667	0.09284	0.09445	0.07412	0.093383333	0.0992	0.08855	0.09894	0.0954	0.0875	0.097366667	0.134216667	0.112433333	0.09932	0.141433333	0.114933333	0.1208	0.11574	0.091433333	0.11265	0.0695	0.06035	0.079125	0.0916	0.09792	0.09348
609	0.0726	0.0461	0.12154	0.11218	0.08192	0.07605	0.156866667	0.08062	0.109516667	0.108316667	0.09835	0.118525	0.151483333	0.09612	0.070816667	0.07365	0.08896	0.0795	0.072766667	0.092833333	0.068683333	0.0802	0.09746	0.090333333	0.09326	0.093216667	0.0732	0.093416667	0.09908	0.088025	0.09786	0.0951	0.08596	0.0966	0.134516667	0.1112	0.09892	0.1412	0.114666667	0.1217	0.1154	0.090333333	0.111825	0.070466667	0.06005	0.079325	0.091866667	0.0974	0.0931
610	0.073833333	0.047333333	0.12276	0.11302	0.0834	0.076675	0.157466667	0.0816	0.109283333	0.108266667	0.099075	0.1208	0.151683333	0.09698	0.069533333	0.07375	0.08936	0.07945	0.073083333	0.093033333	0.06865	0.080883333	0.09746	0.091	0.09394	0.096216667	0.07438	0.093566667	0.10022	0.087175	0.09842	0.0966	0.08696	0.098	0.135483333	0.11175	0.09946	0.140433333	0.116316667	0.1228	0.11786	0.0919	0.11485	0.0713	0.061175	0.08105	0.094766667	0.09904	0.09406
611	0.0729	0.0461	0.12234	0.11238	0.0828	0.07715	0.158233333	0.08274	0.11115	0.108966667	0.0994	0.12395	0.155266667	0.099	0.073666667	0.07445	0.08984	0.079633333	0.073666667	0.094	0.07005	0.080183333	0.09782	0.091583333	0.0941	0.095216667	0.07798	0.094733333	0.09942	0.08815	0.0976	0.09618	0.0882	0.098366667	0.136833333	0.112616667	0.10078	0.1406	0.11685	0.122266667	0.11654	0.0925	0.11475	0.072933333	0.0649	0.0829	0.0967	0.09978	0.09466
612	0.0729	0.047366667	0.1214	0.113	0.08424	0.078125	0.158933333	0.08384	0.112	0.110166667	0.100375	0.1251	0.154033333	0.09926	0.070966667	0.07395	0.08994	0.08025	0.07335	0.093	0.070066667	0.080916667	0.10004	0.091316667	0.09508	0.095633333	0.07708	0.093483333	0.09904	0.086375	0.09612	0.09622	0.08784	0.0981	0.1373	0.11445	0.1028	0.140233333	0.118	0.121833333	0.1175	0.093133333	0.113525	0.072533333	0.0635	0.08295	0.0953	0.10116	0.0959
613	0.074366667	0.047333333	0.1218	0.11384	0.08326	0.0769	0.159633333	0.08364	0.111983333	0.110933333	0.099875	0.126475	0.157983333	0.10152	0.073883333	0.0752	0.08974	0.080966667	0.073666667	0.092916667	0.070716667	0.081383333	0.10136	0.092633333	0.09568	0.09575	0.07614	0.096116667	0.10022	0.088325	0.0973	0.09554	0.0854	0.0951	0.13665	0.114016667	0.1018	0.1414	0.118666667	0.122466667	0.11772	0.0922	0.11565	0.072133333	0.06175	0.0831	0.096566667	0.09862	0.09432
614	0.073566667	0.046133333	0.12184	0.1129	0.0836	0.07905	0.1606	0.0843	0.111533333	0.11025	0.100225	0.128975	0.156766667	0.10234	0.073016667	0.077816667	0.09316	0.084216667	0.076866667	0.097033333	0.0749	0.082633333	0.10198	0.09185	0.09618	0.096716667	0.07456	0.095983333	0.10008	0.086375	0.09584	0.09584	0.08536	0.0961	0.137166667	0.11415	0.10218	0.139833333	0.118066667	0.119266667	0.11694	0.090533333	0.1126	0.070366667	0.05885	0.08075	0.095766667	0.09944	0.09452
615	0.0735	0.047033333	0.1217	0.11376	0.08334	0.077775	0.161233333	0.08486	0.111833333	0.11025	0.101175	0.130475	0.156816667	0.10362	0.0745	0.0769	0.09134	0.082016667	0.075216667	0.0945	0.072616667	0.081116667	0.10196	0.092133333	0.09628	0.0964	0.07424	0.095733333	0.10052	0.085925	0.09528	0.0963	0.08514	0.094933333	0.1381	0.115	0.1029	0.140533333	0.119333333	0.121333333	0.11768	0.089566667	0.113925	0.071333333	0.059575	0.08185	0.095433333	0.10044	0.09558
616	0.073266667	0.045933333	0.12038	0.11352	0.08378	0.0797	0.1619	0.08484	0.111933333	0.111416667	0.102825	0.13035	0.159583333	0.10632	0.075516667	0.077183333	0.09176	0.082416667	0.076033333	0.095533333	0.073833333	0.081883333	0.10354	0.09285	0.09522	0.09605	0.07274	0.0957	0.09986	0.0864	0.09566	0.0955	0.08488	0.0941	0.138583333	0.116266667	0.10332	0.141666667	0.119916667	0.119933333	0.11718	0.090333333	0.11235	0.070233333	0.057775	0.081525	0.094433333	0.10148	0.09594
617	0.074633333	0.0464	0.12124	0.1138	0.0857	0.079675	0.1622	0.08484	0.112066667	0.1108	0.10155	0.13155	0.16095	0.10564	0.074933333	0.077916667	0.0927	0.082683333	0.07615	0.0955	0.074983333	0.081566667	0.10342	0.092283333	0.0966	0.096	0.07404	0.097033333	0.10144	0.086975	0.09494	0.0968	0.0855	0.095166667	0.138733333	0.115816667	0.10456	0.1416	0.1209	0.120166667	0.1186	0.0911	0.11315	0.0716	0.0575	0.081875	0.093866667	0.10176	0.09708
618	0.074933333	0.048333333	0.12322	0.116	0.0836	0.0795	0.1628	0.08524	0.111633333	0.11135	0.101525	0.1327	0.16235	0.10736	0.074866667	0.077633333	0.09286	0.083166667	0.077266667	0.095533333	0.075466667	0.082233333	0.10442	0.093333333	0.09546	0.097333333	0.07442	0.098566667	0.10154	0.087275	0.09532	0.09826	0.08442	0.094833333	0.13875	0.115216667	0.1042	0.1431	0.121816667	0.1231	0.12074	0.092433333	0.116175	0.074433333	0.05945	0.0847	0.096666667	0.1015	0.09604
619	0.074633333	0.047533333	0.1223	0.1152	0.08466	0.079225	0.162766667	0.08544	0.112016667	0.110783333	0.10135	0.133975	0.164966667	0.10956	0.0762	0.076783333	0.0916	0.082533333	0.0752	0.09585	0.074233333	0.083233333	0.10578	0.093583333	0.0971	0.097816667	0.07392	0.098033333	0.10208	0.086875	0.09536	0.09646	0.08444	0.094133333	0.137766667	0.115416667	0.10436	0.143033333	0.12255	0.120566667	0.11954	0.091366667	0.1147	0.072833333	0.057375	0.083475	0.095566667	0.10252	0.09626
620	0.0748	0.046233333	0.12102	0.11388	0.08504	0.079675	0.1635	0.08574	0.110633333	0.110616667	0.101525	0.135325	0.16445	0.10946	0.074616667	0.0786	0.09386	0.084266667	0.078	0.096433333	0.077	0.082333333	0.1054	0.093783333	0.09684	0.098516667	0.07388	0.098033333	0.10086	0.08675	0.09484	0.09592	0.0841	0.094033333	0.138433333	0.114766667	0.10478	0.141566667	0.1224	0.119566667	0.1193	0.090633333	0.11395	0.072333333	0.056475	0.08335	0.095466667	0.10268	0.09662
621	0.0742	0.0471	0.12164	0.114	0.08568	0.08045	0.163833333	0.08736	0.112783333	0.112533333	0.10325	0.136075	0.164583333	0.11116	0.075916667	0.078716667	0.09368	0.083683333	0.076933333	0.09585	0.077483333	0.0832	0.10606	0.094133333	0.09852	0.0976	0.07436	0.0984	0.10246	0.086225	0.09444	0.09598	0.08418	0.093633333	0.13985	0.116533333	0.1062	0.1417	0.12305	0.121066667	0.11914	0.0913	0.114	0.072633333	0.056075	0.08355	0.0959	0.10376	0.09852
622	0.073433333	0.047033333	0.1228	0.11542	0.0841	0.08	0.1642	0.08868	0.114033333	0.113433333	0.10405	0.136725	0.165733333	0.11298	0.076216667	0.07875	0.0922	0.082966667	0.076666667	0.0961	0.07705	0.0821	0.10718	0.094366667	0.09776	0.098233333	0.07266	0.097333333	0.10098	0.08465	0.09354	0.0972	0.08316	0.0928	0.14125	0.118216667	0.10778	0.140933333	0.1234	0.120533333	0.12038	0.091533333	0.1146	0.073033333	0.056925	0.083775	0.096933333	0.10278	0.09638
623	0.073766667	0.047633333	0.12222	0.11584	0.0855	0.080025	0.164733333	0.08788	0.1145	0.112366667	0.103175	0.13765	0.167633333	0.11274	0.076833333	0.0794	0.09306	0.084616667	0.07815	0.096266667	0.078383333	0.083333333	0.10832	0.094033333	0.0987	0.099316667	0.07246	0.098016667	0.10202	0.0845	0.09338	0.09756	0.0838	0.093166667	0.140133333	0.11825	0.10786	0.141566667	0.122483333	0.119766667	0.12138	0.0911	0.115125	0.073233333	0.057075	0.084925	0.096933333	0.1037	0.09796
624	0.074533333	0.048266667	0.12266	0.1157	0.08488	0.079575	0.165033333	0.08752	0.113	0.112016667	0.101875	0.13905	0.170183333	0.11448	0.0776	0.078633333	0.09186	0.0829	0.076416667	0.0955	0.076983333	0.083216667	0.10822	0.094383333	0.09818	0.099033333	0.07316	0.098983333	0.10144	0.085825	0.09324	0.0974	0.08278	0.0925	0.139016667	0.116766667	0.10768	0.142966667	0.124616667	0.120633333	0.12192	0.091566667	0.11515	0.0735	0.05685	0.085475	0.0967	0.10252	0.09708
625	0.073933333	0.0487	0.1217	0.1163	0.0846	0.08025	0.165833333	0.08866	0.1121	0.111466667	0.1032	0.140425	0.169783333	0.11562	0.077966667	0.07795	0.0917	0.083316667	0.07685	0.095333333	0.07725	0.08335	0.10892	0.094533333	0.09856	0.09905	0.07262	0.099133333	0.10106	0.085175	0.09316	0.09696	0.08202	0.092766667	0.138533333	0.11685	0.10732	0.1416	0.124633333	0.120733333	0.1207	0.0906	0.114325	0.073333333	0.056525	0.084575	0.097633333	0.103	0.09698
626	0.075466667	0.047233333	0.1211	0.11482	0.08538	0.081475	0.1667	0.08926	0.1143	0.1133	0.104525	0.1409	0.169666667	0.11684	0.077916667	0.0789	0.09234	0.084666667	0.0788	0.096083333	0.078683333	0.083133333	0.10974	0.095983333	0.09908	0.100016667	0.07436	0.10005	0.10226	0.08645	0.09406	0.09612	0.08332	0.0928	0.1401	0.117916667	0.1089	0.1419	0.125966667	0.1191	0.1202	0.090666667	0.114675	0.073066667	0.05595	0.0842	0.096	0.10434	0.0983
627	0.0739	0.0487	0.12166	0.11516	0.08454	0.080025	0.1673	0.08928	0.113983333	0.112666667	0.103175	0.14285	0.170916667	0.11638	0.076933333	0.0805	0.09474	0.0852	0.079933333	0.0978	0.079983333	0.08335	0.1107	0.09615	0.09972	0.099833333	0.0721	0.099416667	0.1012	0.0845	0.0928	0.09652	0.08122	0.091466667	0.140816667	0.117866667	0.10828	0.141	0.1247	0.118833333	0.12078	0.090933333	0.113925	0.073833333	0.0564	0.0852	0.097	0.10294	0.0973
628	0.074066667	0.049433333	0.1232	0.11606	0.08458	0.0807	0.1678	0.08942	0.114133333	0.112583333	0.10455	0.142825	0.173983333	0.1183	0.0781	0.080316667	0.09358	0.085216667	0.078566667	0.096766667	0.080466667	0.083966667	0.11094	0.096083333	0.09948	0.097166667	0.07246	0.0993	0.10148	0.0848	0.0929	0.09812	0.08192	0.090833333	0.141533333	0.118683333	0.1088	0.141533333	0.125083333	0.120433333	0.12186	0.092366667	0.115275	0.075	0.0577	0.0861	0.099266667	0.10388	0.09754
629	0.0744	0.0486	0.12196	0.1155	0.08504	0.08045	0.1678	0.08952	0.114416667	0.11425	0.10405	0.143625	0.171966667	0.1185	0.078683333	0.078616667	0.09278	0.083983333	0.077816667	0.096133333	0.079183333	0.084183333	0.11092	0.094983333	0.09988	0.100016667	0.07208	0.099916667	0.10228	0.08525	0.09192	0.09672	0.08192	0.0914	0.142066667	0.118866667	0.10958	0.141766667	0.12545	0.118466667	0.12116	0.090566667	0.113775	0.074433333	0.056575	0.085225	0.0967	0.10412	0.09764
630	0.0744	0.049233333	0.12294	0.1179	0.08608	0.080275	0.168066667	0.09016	0.115066667	0.11395	0.10485	0.143	0.1733	0.11956	0.077816667	0.080733333	0.09486	0.085966667	0.079633333	0.09685	0.08135	0.08325	0.11042	0.09495	0.0986	0.101416667	0.07284	0.100083333	0.10216	0.085	0.09134	0.09802	0.08202	0.090866667	0.1417	0.1193	0.10998	0.141733333	0.126133333	0.121433333	0.12302	0.092433333	0.11485	0.076566667	0.057425	0.08695	0.098766667	0.1047	0.09822
631	0.0755	0.0487	0.12094	0.11576	0.08486	0.080025	0.168166667	0.08964	0.115583333	0.113133333	0.105375	0.14545	0.174066667	0.1216	0.081016667	0.080683333	0.09464	0.086133333	0.079816667	0.097083333	0.0818	0.084133333	0.11174	0.095433333	0.10002	0.1013	0.0723	0.1001	0.10188	0.085375	0.09228	0.09696	0.08084	0.090466667	0.1421	0.120016667	0.10996	0.1415	0.127383333	0.1197	0.12114	0.089866667	0.1139	0.073866667	0.055825	0.086575	0.097866667	0.10392	0.09756
632	0.073966667	0.048666667	0.12184	0.11642	0.08468	0.079275	0.168533333	0.09094	0.1161	0.1145	0.10555	0.145	0.1755	0.12268	0.082	0.080416667	0.09396	0.0858	0.079316667	0.0964	0.081183333	0.0847	0.11228	0.096133333	0.10054	0.099116667	0.0725	0.10075	0.10248	0.08465	0.09242	0.09676	0.08026	0.090633333	0.14225	0.1206	0.11124	0.141066667	0.126216667	0.120066667	0.12198	0.090333333	0.114175	0.074966667	0.055625	0.085975	0.097633333	0.10356	0.09698
633	0.074366667	0.047266667	0.1216	0.1162	0.08584	0.080875	0.169133333	0.0907	0.116533333	0.114566667	0.106325	0.145675	0.174233333	0.12078	0.079316667	0.0817	0.09626	0.0868	0.0807	0.0988	0.083133333	0.085183333	0.11302	0.09635	0.10136	0.101083333	0.07328	0.10125	0.10178	0.084825	0.09226	0.09632	0.08164	0.090866667	0.142466667	0.120916667	0.111	0.140633333	0.126883333	0.117633333	0.12192	0.090066667	0.11425	0.0736	0.055625	0.086075	0.098	0.10566	0.09954
634	0.0745	0.0483	0.12184	0.11642	0.085	0.07945	0.1688	0.09132	0.115383333	0.114416667	0.105175	0.146075	0.1732	0.12404	0.080633333	0.081083333	0.0948	0.086683333	0.080483333	0.09735	0.081383333	0.0832	0.11226	0.09505	0.09966	0.10125	0.07174	0.100383333	0.10272	0.084225	0.0913	0.09744	0.07944	0.0893	0.1421	0.120833333	0.1117	0.1408	0.126783333	0.118266667	0.12258	0.090933333	0.11425	0.0753	0.054475	0.08615	0.098066667	0.10416	0.09688
635	0.0753	0.049933333	0.12224	0.11768	0.08484	0.0806	0.169033333	0.0916	0.1162	0.114166667	0.10565	0.146775	0.176116667	0.12338	0.080383333	0.081033333	0.09448	0.08585	0.080183333	0.097466667	0.081866667	0.0846	0.11392	0.096116667	0.09994	0.1015	0.07194	0.100433333	0.10174	0.083825	0.0903	0.09778	0.07988	0.089666667	0.142683333	0.120866667	0.11218	0.1414	0.127	0.119233333	0.12222	0.090766667	0.1139	0.076066667	0.056	0.08705	0.098966667	0.10436	0.09772
636	0.074666667	0.0497	0.12236	0.11698	0.0852	0.080975	0.168666667	0.0902	0.11545	0.1129	0.104525	0.145525	0.174883333	0.12358	0.0798	0.082183333	0.09578	0.086616667	0.081166667	0.098716667	0.083166667	0.08395	0.1129	0.095183333	0.09996	0.099966667	0.07112	0.100516667	0.10214	0.0833	0.09066	0.09724	0.0796	0.09	0.141033333	0.119233333	0.11008	0.1409	0.12715	0.118133333	0.12286	0.090433333	0.114825	0.076233333	0.056125	0.08665	0.099066667	0.1048	0.09756
637	0.074466667	0.0499	0.1226	0.11738	0.08582	0.081125	0.168733333	0.0919	0.117116667	0.11555	0.106975	0.146425	0.176633333	0.12316	0.07905	0.081033333	0.09484	0.085733333	0.080183333	0.09725	0.08215	0.085766667	0.11416	0.094116667	0.10014	0.099116667	0.07054	0.09975	0.10086	0.082875	0.0891	0.09782	0.07972	0.089833333	0.1429	0.12105	0.11222	0.141866667	0.127366667	0.117833333	0.12364	0.090766667	0.1151	0.0748	0.055725	0.08685	0.098966667	0.1051	0.0987
638	0.0753	0.049566667	0.12196	0.1173	0.0874	0.081925	0.168833333	0.09256	0.116566667	0.115133333	0.106	0.14725	0.176383333	0.12512	0.0811	0.08135	0.09448	0.085916667	0.080516667	0.097583333	0.08225	0.084816667	0.11416	0.096216667	0.10062	0.099033333	0.07248	0.1016	0.10308	0.084475	0.09074	0.0966	0.08044	0.090766667	0.142216667	0.121216667	0.1119	0.140266667	0.127683333	0.117233333	0.12278	0.091533333	0.11425	0.074866667	0.05565	0.08705	0.0996	0.1056	0.09942
639	0.076333333	0.048733333	0.1214	0.1164	0.08672	0.08145	0.169333333	0.09086	0.1165	0.114083333	0.105075	0.1465	0.177616667	0.12344	0.078933333	0.0807	0.09412	0.084666667	0.079983333	0.096466667	0.081383333	0.085066667	0.11492	0.0945	0.1006	0.101033333	0.0728	0.1021	0.10192	0.08395	0.0912	0.09562	0.07894	0.089766667	0.141066667	0.12115	0.11072	0.141266667	0.12775	0.116966667	0.12232	0.091466667	0.113025	0.0749	0.0552	0.0876	0.098833333	0.10458	0.09788
640	0.074266667	0.047833333	0.12226	0.11744	0.08446	0.080775	0.169633333	0.09108	0.116283333	0.11475	0.106525	0.147375	0.175216667	0.12608	0.080866667	0.0798	0.09374	0.084983333	0.079816667	0.095966667	0.081183333	0.085333333	0.11396	0.096916667	0.10066	0.10155	0.0715	0.10075	0.10196	0.08305	0.08996	0.09594	0.07714	0.086733333	0.14215	0.121033333	0.11172	0.139266667	0.126383333	0.117133333	0.12364	0.091366667	0.1143	0.0767	0.053975	0.086225	0.098466667	0.1035	0.09656
641	0.073733333	0.0493	0.12232	0.118	0.08448	0.08	0.169766667	0.09082	0.116333333	0.113683333	0.1056	0.145375	0.178033333	0.12616	0.081433333	0.079766667	0.09332	0.085116667	0.080066667	0.09615	0.081516667	0.0859	0.11486	0.095933333	0.10138	0.101716667	0.07022	0.100416667	0.10152	0.08215	0.08824	0.09676	0.07804	0.0877	0.141766667	0.121366667	0.11082	0.139766667	0.126883333	0.117133333	0.1242	0.093266667	0.11475	0.077	0.05595	0.08745	0.100066667	0.10424	0.09806
642	0.073566667	0.0482	0.12022	0.11614	0.0855	0.0811	0.1703	0.09122	0.11645	0.114816667	0.10575	0.146175	0.179333333	0.12666	0.08155	0.0785	0.09406	0.084183333	0.078833333	0.096	0.081133333	0.08495	0.11404	0.096316667	0.10098	0.103383333	0.0709	0.100416667	0.10172	0.082925	0.08858	0.09596	0.07742	0.087833333	0.142283333	0.121883333	0.1115	0.138133333	0.1272	0.115766667	0.12214	0.0906	0.113575	0.0749	0.053775	0.086275	0.096466667	0.10552	0.0975
643	0.073933333	0.0485	0.12132	0.11622	0.0843	0.080575	0.170233333	0.0915	0.116783333	0.115983333	0.106325	0.1455	0.176316667	0.1263	0.081083333	0.0808	0.09482	0.085916667	0.0804	0.097166667	0.082716667	0.085033333	0.11376	0.095966667	0.1006	0.102383333	0.07154	0.101133333	0.10204	0.082625	0.08882	0.09498	0.07746	0.087133333	0.141983333	0.121966667	0.11156	0.1405	0.128333333	0.115466667	0.12258	0.089233333	0.114225	0.074733333	0.05385	0.086	0.097633333	0.10352	0.09692
644	0.074233333	0.050533333	0.12132	0.117	0.0856	0.0813	0.170833333	0.09258	0.118133333	0.1157	0.106775	0.1469	0.178016667	0.12634	0.081266667	0.079966667	0.09362	0.084766667	0.079233333	0.09625	0.081	0.08535	0.1138	0.09665	0.09922	0.101916667	0.0719	0.101466667	0.10192	0.0827	0.0882	0.09742	0.07802	0.087533333	0.143516667	0.122833333	0.1126	0.139333333	0.127333333	0.1165	0.12402	0.089933333	0.113275	0.0772	0.05435	0.0876	0.098766667	0.10494	0.09802
645	0.073133333	0.048066667	0.12054	0.11704	0.08664	0.0813	0.170833333	0.09212	0.1175	0.115366667	0.106275	0.1452	0.1781	0.1267	0.0812	0.083183333	0.09674	0.086116667	0.082316667	0.098716667	0.0835	0.08565	0.11638	0.095933333	0.10062	0.09975	0.06936	0.099866667	0.09986	0.08115	0.08704	0.09522	0.0776	0.087433333	0.142383333	0.12275	0.1124	0.140066667	0.12715	0.114666667	0.1235	0.090033333	0.11225	0.0751	0.0533	0.08695	0.099	0.10524	0.09752
646	0.074266667	0.048133333	0.11966	0.11522	0.08494	0.080475	0.170933333	0.0924	0.117816667	0.115466667	0.106925	0.14475	0.17605	0.12686	0.080883333	0.082366667	0.0954	0.085833333	0.081133333	0.09755	0.082816667	0.085666667	0.11558	0.096083333	0.10176	0.099133333	0.07128	0.101183333	0.10232	0.081975	0.08772	0.09416	0.07584	0.0842	0.141366667	0.122133333	0.11196	0.139433333	0.128016667	0.113966667	0.12256	0.089366667	0.1125	0.076066667	0.0525	0.08585	0.097633333	0.10492	0.09658
647	0.0734	0.048366667	0.12032	0.11574	0.0844	0.080625	0.170733333	0.09206	0.118983333	0.115366667	0.107225	0.145425	0.1782	0.1265	0.079583333	0.082316667	0.09508	0.0872	0.0812	0.09835	0.0836	0.085766667	0.11666	0.096366667	0.1017	0.10155	0.06926	0.100833333	0.09952	0.0806	0.08644	0.09526	0.07668	0.085066667	0.143783333	0.12305	0.11282	0.139666667	0.127816667	0.1147	0.12312	0.0896	0.113275	0.076233333	0.053425	0.086575	0.098633333	0.1057	0.09698
648	0.076633333	0.047866667	0.11926	0.11624	0.08278	0.0795	0.171733333	0.0909	0.11675	0.114816667	0.1053	0.145325	0.17815	0.12788	0.081833333	0.081216667	0.09488	0.0852	0.080133333	0.0978	0.083016667	0.085966667	0.11566	0.097716667	0.1007	0.101433333	0.07186	0.103466667	0.10214	0.082875	0.08824	0.09394	0.07396	0.082833333	0.141383333	0.121466667	0.11058	0.1396	0.127933333	0.112533333	0.12318	0.087866667	0.1121	0.0762	0.05155	0.085875	0.097633333	0.10344	0.09526
649	0.0746	0.049666667	0.12098	0.1167	0.08514	0.080575	0.171733333	0.09222	0.118883333	0.115466667	0.106725	0.143575	0.1789	0.12684	0.080333333	0.081783333	0.09468	0.085566667	0.080616667	0.097733333	0.083083333	0.087616667	0.11598	0.096633333	0.10168	0.099966667	0.07054	0.101833333	0.1009	0.0815	0.08646	0.09514	0.07632	0.0854	0.1422	0.1227	0.11174	0.140433333	0.129233333	0.113833333	0.12408	0.089933333	0.11445	0.076433333	0.053375	0.086525	0.100066667	0.10594	0.0981
650	0.0752	0.049033333	0.11978	0.11604	0.08584	0.08175	0.1719	0.09248	0.120033333	0.116133333	0.107075	0.144375	0.17825	0.12732	0.08105	0.081166667	0.09436	0.084866667	0.0805	0.097616667	0.082116667	0.086516667	0.11684	0.096566667	0.10202	0.102583333	0.0702	0.10135	0.10146	0.08165	0.08652	0.09462	0.07556	0.084866667	0.143533333	0.12395	0.11378	0.137466667	0.127216667	0.1121	0.12386	0.088633333	0.1134	0.077033333	0.053125	0.086325	0.098766667	0.10576	0.09752
651	0.074266667	0.049833333	0.1212	0.11604	0.08432	0.07945	0.172366667	0.09164	0.1185	0.114866667	0.1061	0.144675	0.179	0.12942	0.082066667	0.081033333	0.09416	0.085383333	0.08	0.0973	0.082466667	0.086716667	0.1165	0.09755	0.10116	0.101733333	0.07036	0.101983333	0.10178	0.080625	0.08658	0.0961	0.07426	0.083	0.141266667	0.12225	0.1111	0.137866667	0.127816667	0.113166667	0.12462	0.090066667	0.1138	0.0771	0.05385	0.0872	0.100766667	0.10504	0.09708
652	0.0736	0.048533333	0.11994	0.11672	0.0836	0.0797	0.1725	0.09194	0.117966667	0.115066667	0.10665	0.143	0.179083333	0.12788	0.0804	0.079866667	0.0939	0.0834	0.07925	0.096666667	0.0812	0.086616667	0.1154	0.0977	0.10054	0.102816667	0.06962	0.1011	0.10092	0.080425	0.08542	0.0945	0.07446	0.0825	0.141966667	0.122766667	0.11096	0.1391	0.128566667	0.112966667	0.12354	0.0899	0.11245	0.0754	0.05205	0.08655	0.0982	0.10484	0.09612
653	0.0737	0.048266667	0.11996	0.11594	0.08454	0.080675	0.172966667	0.09194	0.119316667	0.115233333	0.106275	0.144775	0.178883333	0.13136	0.08545	0.080966667	0.0934	0.0839	0.079716667	0.095816667	0.080966667	0.08585	0.1168	0.097066667	0.10108	0.1019	0.06914	0.1006	0.09978	0.078475	0.08392	0.09492	0.0737	0.084333333	0.142066667	0.12195	0.11142	0.138766667	0.127433333	0.1123	0.12372	0.0887	0.112875	0.0774	0.05195	0.086625	0.0991	0.1055	0.0977
654	0.0717	0.048933333	0.11958	0.11684	0.08356	0.07955	0.172366667	0.09266	0.118516667	0.11585	0.10665	0.14455	0.17855	0.12856	0.082616667	0.083783333	0.09806	0.08785	0.082916667	0.100016667	0.084566667	0.085866667	0.1155	0.096633333	0.10074	0.102883333	0.06852	0.100933333	0.09994	0.07905	0.08414	0.09508	0.07258	0.081633333	0.141683333	0.123233333	0.11182	0.137833333	0.1289	0.1117	0.12452	0.089533333	0.1127	0.076933333	0.05215	0.0858	0.0989	0.10498	0.09616
655	0.074133333	0.048466667	0.11998	0.1157	0.08342	0.079975	0.173	0.09246	0.12055	0.11695	0.108	0.143025	0.177883333	0.12956	0.082466667	0.080683333	0.09386	0.085566667	0.0808	0.097033333	0.08285	0.087333333	0.11806	0.097533333	0.1022	0.100366667	0.06954	0.10165	0.10182	0.0799	0.08542	0.09432	0.07246	0.081633333	0.142983333	0.123816667	0.11186	0.138766667	0.128166667	0.1119	0.12428	0.0887	0.1121	0.077566667	0.05165	0.086575	0.1003	0.10506	0.09656
656	0.074066667	0.047766667	0.11872	0.11498	0.08554	0.0811	0.1732	0.09366	0.119816667	0.1159	0.10835	0.143075	0.179216667	0.12912	0.084466667	0.0817	0.09574	0.08605	0.082383333	0.097766667	0.08375	0.0872	0.11828	0.097533333	0.10264	0.101116667	0.06904	0.102033333	0.09956	0.078375	0.0846	0.0941	0.07368	0.083233333	0.142166667	0.12375	0.1128	0.1383	0.128816667	0.1116	0.12404	0.087833333	0.110175	0.0758	0.0508	0.085975	0.097633333	0.10596	0.09602
657	0.074666667	0.048066667	0.11926	0.11586	0.08508	0.0807	0.1732	0.09308	0.120166667	0.116266667	0.108075	0.1415	0.178116667	0.1299	0.083883333	0.081133333	0.09508	0.0856	0.081183333	0.098033333	0.083416667	0.08715	0.11742	0.09795	0.10146	0.103033333	0.0695	0.10165	0.10132	0.079525	0.08452	0.09412	0.07376	0.081933333	0.14245	0.124016667	0.11182	0.140433333	0.129533333	0.1107	0.12448	0.088133333	0.1119	0.0769	0.0509	0.085175	0.099433333	0.10678	0.09764
658	0.073733333	0.047566667	0.11932	0.11592	0.08384	0.081625	0.173233333	0.09282	0.120166667	0.11615	0.108025	0.14345	0.180083333	0.13088	0.082983333	0.08295	0.0973	0.087316667	0.082366667	0.09995	0.084333333	0.0878	0.11778	0.097483333	0.1016	0.101766667	0.06972	0.10195	0.10036	0.078725	0.08382	0.09416	0.07294	0.081966667	0.142783333	0.124483333	0.11132	0.137766667	0.1288	0.1099	0.12414	0.089233333	0.11205	0.076766667	0.0511	0.086025	0.098366667	0.10508	0.09646
659	0.0738	0.0482	0.1196	0.11554	0.08526	0.081925	0.173266667	0.09428	0.121333333	0.117833333	0.109375	0.143075	0.1784	0.13212	0.085216667	0.0833	0.09772	0.08595	0.081716667	0.097983333	0.0848	0.08695	0.11774	0.097283333	0.10172	0.102033333	0.06896	0.101766667	0.09996	0.07805	0.08324	0.09342	0.07178	0.082533333	0.143566667	0.125316667	0.11436	0.137333333	0.127933333	0.109966667	0.125	0.088766667	0.11295	0.077033333	0.051175	0.0862	0.099366667	0.10734	0.0981
660	0.0754	0.0472	0.11762	0.11366	0.08442	0.079775	0.1739	0.095	0.1213	0.117566667	0.108425	0.142325	0.177883333	0.13156	0.084233333	0.081733333	0.09544	0.0855	0.0812	0.0975	0.083616667	0.0884	0.11788	0.096183333	0.10182	0.101783333	0.06876	0.1024	0.10088	0.07835	0.08418	0.09276	0.0715	0.0817	0.143533333	0.125116667	0.11324	0.1385	0.128383333	0.108966667	0.12354	0.087766667	0.1102	0.0769	0.0495	0.08375	0.098066667	0.10534	0.09574
661	0.0749	0.048566667	0.1188	0.11626	0.08612	0.080625	0.1741	0.09398	0.12085	0.117133333	0.108	0.1418	0.17925	0.12894	0.082783333	0.081766667	0.09514	0.085366667	0.081466667	0.097766667	0.083433333	0.087966667	0.11788	0.096566667	0.10198	0.10245	0.06922	0.103316667	0.10054	0.078475	0.08358	0.0949	0.0725	0.081566667	0.143183333	0.124566667	0.1131	0.138866667	0.128	0.110066667	0.12404	0.088833333	0.112825	0.0769	0.051275	0.0859	0.0998	0.10626	0.09688
662	0.0736	0.048433333	0.11922	0.11548	0.08482	0.08055	0.174066667	0.0952	0.122	0.118683333	0.10995	0.14325	0.177533333	0.12894	0.08245	0.079833333	0.09344	0.083816667	0.0796	0.095783333	0.081633333	0.0875	0.11792	0.0979	0.101	0.100583333	0.06788	0.101716667	0.10006	0.077225	0.08228	0.09394	0.07172	0.0808	0.144283333	0.126066667	0.11332	0.139233333	0.128583333	0.1097	0.12536	0.089166667	0.112275	0.0771	0.0511	0.08655	0.1	0.10576	0.0966
663	0.074266667	0.049066667	0.12046	0.11618	0.08446	0.080725	0.174066667	0.0944	0.12215	0.117883333	0.1084	0.1402	0.180866667	0.12906	0.081183333	0.082833333	0.0968	0.086183333	0.082416667	0.09845	0.0837	0.0877	0.11832	0.0965	0.10234	0.101566667	0.06826	0.1025	0.1005	0.078075	0.08314	0.09512	0.07138	0.080366667	0.143416667	0.125716667	0.1137	0.138933333	0.128666667	0.1099	0.12576	0.088533333	0.112075	0.079333333	0.05115	0.087625	0.0994	0.10488	0.09664
664	0.0722	0.049533333	0.1196	0.11718	0.08488	0.08125	0.174166667	0.09444	0.121733333	0.1183	0.10905	0.141575	0.177366667	0.13024	0.0831	0.0819	0.09544	0.085433333	0.08115	0.097216667	0.0836	0.087866667	0.11794	0.096816667	0.10142	0.104433333	0.06686	0.101016667	0.09842	0.07705	0.0806	0.09462	0.07142	0.081166667	0.1433	0.125183333	0.11334	0.1372	0.12835	0.109833333	0.12702	0.088633333	0.111925	0.078466667	0.052425	0.08755	0.102033333	0.10518	0.09672
665	0.072733333	0.049066667	0.119	0.11638	0.0839	0.082175	0.1744	0.09472	0.123183333	0.11895	0.11015	0.140125	0.178366667	0.13206	0.0846	0.084783333	0.0983	0.0883	0.084366667	0.101216667	0.085866667	0.08865	0.1183	0.096566667	0.10202	0.102416667	0.06756	0.1021	0.1	0.077225	0.08152	0.0956	0.071	0.080033333	0.144683333	0.1273	0.11426	0.139133333	0.128783333	0.109966667	0.12668	0.090066667	0.11165	0.076466667	0.050525	0.087375	0.1003	0.106	0.09644
666	0.074033333	0.048366667	0.12028	0.11652	0.0846	0.082025	0.174333333	0.09314	0.122416667	0.118466667	0.111075	0.141775	0.178066667	0.13202	0.084483333	0.083083333	0.0969	0.087166667	0.082666667	0.0987	0.0846	0.087583333	0.11758	0.0977	0.10118	0.102383333	0.06914	0.103866667	0.10134	0.078925	0.08318	0.09444	0.07102	0.080366667	0.1435	0.126816667	0.11312	0.138133333	0.128816667	0.109166667	0.12666	0.0881	0.11205	0.0771	0.050075	0.086725	0.1004	0.1049	0.09714
667	0.074033333	0.0495	0.11988	0.11604	0.08462	0.08075	0.1747	0.09402	0.121166667	0.116966667	0.109125	0.141575	0.178716667	0.13174	0.0845	0.08135	0.09618	0.0866	0.080933333	0.098133333	0.0837	0.087933333	0.11772	0.097016667	0.10152	0.104266667	0.06818	0.103633333	0.10082	0.078025	0.0829	0.09566	0.07074	0.079533333	0.142983333	0.125583333	0.113	0.137366667	0.129983333	0.1084	0.12558	0.090166667	0.112625	0.0771	0.05045	0.0874	0.101133333	0.10568	0.09578
668	0.0733	0.049333333	0.11942	0.1165	0.08596	0.080725	0.174666667	0.0951	0.122966667	0.120033333	0.10975	0.140275	0.178716667	0.1312	0.08295	0.0837	0.09796	0.087483333	0.082166667	0.098883333	0.085816667	0.088083333	0.1192	0.096333333	0.10146	0.1038	0.06796	0.10285	0.10022	0.077075	0.08162	0.09506	0.0702	0.0801	0.14585	0.127566667	0.11384	0.137833333	0.1291	0.108133333	0.12728	0.089	0.112525	0.077233333	0.050775	0.08675	0.101133333	0.10552	0.0968
669	0.074866667	0.048366667	0.11856	0.11464	0.08466	0.08035	0.175133333	0.09618	0.12455	0.119616667	0.11145	0.142525	0.18085	0.1312	0.082933333	0.08195	0.09638	0.0866	0.080783333	0.097533333	0.0834	0.087783333	0.11926	0.096733333	0.10236	0.103183333	0.06858	0.10455	0.10084	0.0781	0.08296	0.0941	0.06966	0.0792	0.145866667	0.127583333	0.1155	0.1366	0.13	0.1077	0.1254	0.088066667	0.1107	0.077	0.049825	0.0857	0.099966667	0.10588	0.09596
670	0.0746	0.049433333	0.11998	0.11604	0.08408	0.080475	0.176133333	0.09504	0.122516667	0.11845	0.110675	0.14175	0.179033333	0.13024	0.083483333	0.0828	0.09592	0.0862	0.08155	0.098333333	0.083266667	0.088533333	0.11912	0.1001	0.10168	0.101633333	0.06886	0.104366667	0.10188	0.07755	0.0819	0.09564	0.06948	0.0787	0.144383333	0.127366667	0.11434	0.137533333	0.128816667	0.108633333	0.12724	0.089566667	0.112575	0.0799	0.0507	0.0879	0.101166667	0.10512	0.09548
671	0.074166667	0.0507	0.12034	0.1181	0.08544	0.081425	0.1772	0.09514	0.12205	0.118383333	0.1104	0.140425	0.17965	0.13338	0.0853	0.08415	0.0982	0.08735	0.082316667	0.099783333	0.084666667	0.0894	0.11962	0.0976	0.10264	0.104116667	0.06732	0.1042	0.10092	0.076775	0.08118	0.09584	0.07032	0.0788	0.1445	0.127833333	0.11386	0.136333333	0.128766667	0.110633333	0.12812	0.090833333	0.114575	0.079566667	0.05075	0.08765	0.102966667	0.10518	0.09692
672	0.074866667	0.049733333	0.11862	0.11638	0.08696	0.082025	0.1781	0.09626	0.124366667	0.119566667	0.110475	0.141025	0.176933333	0.13512	0.086733333	0.082833333	0.0973	0.086983333	0.082233333	0.09895	0.08405	0.089766667	0.11966	0.097816667	0.10426	0.103116667	0.06926	0.10475	0.10164	0.078325	0.08314	0.09442	0.07046	0.0797	0.145833333	0.128133333	0.11432	0.1374	0.129266667	0.1086	0.12644	0.089666667	0.111525	0.0792	0.050475	0.087175	0.1012	0.10662	0.09764
673	0.074833333	0.050266667	0.12246	0.11934	0.08594	0.0835	0.178566667	0.09672	0.125433333	0.120316667	0.11185	0.1412	0.179966667	0.13354	0.08465	0.082083333	0.09686	0.086683333	0.080833333	0.098033333	0.084766667	0.089883333	0.11966	0.097133333	0.1024	0.105166667	0.0683	0.103266667	0.10168	0.077775	0.08202	0.09636	0.07136	0.0798	0.146133333	0.129066667	0.11582	0.137066667	0.129116667	0.109433333	0.12938	0.091533333	0.11275	0.0811	0.051375	0.0885	0.102	0.10804	0.099
674	0.074766667	0.050766667	0.12024	0.118	0.08586	0.08135	0.178833333	0.09776	0.125283333	0.121033333	0.11285	0.141675	0.179983333	0.13618	0.087483333	0.08185	0.09588	0.086416667	0.08105	0.0986	0.0837	0.0902	0.11982	0.098433333	0.10324	0.103083333	0.0686	0.10415	0.10016	0.078475	0.08138	0.09678	0.06936	0.0787	0.14685	0.129616667	0.11548	0.137233333	0.128833333	0.109666667	0.12828	0.091166667	0.114025	0.080366667	0.0507	0.087325	0.103	0.1075	0.09672
675	0.077133333	0.0517	0.1221	0.12002	0.08534	0.0804	0.179733333	0.09686	0.124916667	0.120666667	0.11225	0.142725	0.180283333	0.13388	0.085033333	0.08125	0.09454	0.08465	0.080133333	0.0967	0.0815	0.0901	0.12024	0.09855	0.10304	0.10185	0.0698	0.105516667	0.10216	0.078775	0.08358	0.09788	0.06934	0.0787	0.146966667	0.1291	0.11554	0.138766667	0.13105	0.110366667	0.12978	0.092133333	0.11535	0.080966667	0.052575	0.0902	0.103166667	0.10698	0.09752
676	0.075766667	0.051066667	0.1218	0.1188	0.08522	0.080625	0.1808	0.09666	0.124966667	0.120483333	0.112625	0.143625	0.17975	0.13548	0.0868	0.0832	0.09664	0.086916667	0.082066667	0.099266667	0.084383333	0.090366667	0.12032	0.098516667	0.10382	0.1017	0.06786	0.10465	0.1026	0.079375	0.08308	0.09642	0.0698	0.078433333	0.14705	0.130133333	0.11622	0.139266667	0.13165	0.1087	0.1286	0.090866667	0.113125	0.081233333	0.0519	0.0888	0.102733333	0.10672	0.09726
677	0.076066667	0.0503	0.12102	0.1184	0.08706	0.082125	0.181266667	0.0981	0.126183333	0.1219	0.114225	0.1452	0.181966667	0.13528	0.085283333	0.082016667	0.09622	0.08465	0.081	0.097416667	0.08335	0.090433333	0.12074	0.0988	0.10352	0.105183333	0.0703	0.1065	0.10416	0.079825	0.0839	0.09674	0.07042	0.080566667	0.147133333	0.1318	0.11664	0.138833333	0.130816667	0.109233333	0.12902	0.092	0.1146	0.080966667	0.0511	0.08875	0.1018	0.10694	0.09846
678	0.0758	0.051366667	0.12246	0.1199	0.0864	0.08305	0.182066667	0.0982	0.126566667	0.1202	0.113475	0.14365	0.18335	0.13384	0.084033333	0.0847	0.09774	0.087266667	0.083333333	0.09975	0.0855	0.08935	0.12164	0.098033333	0.10242	0.10535	0.0707	0.1067	0.10282	0.078675	0.08288	0.09794	0.07142	0.080766667	0.14685	0.130383333	0.11684	0.139133333	0.131133333	0.111166667	0.12986	0.093066667	0.114775	0.0826	0.0515	0.0896	0.104466667	0.10934	0.09896
679	0.0779	0.050566667	0.1207	0.11982	0.08694	0.082275	0.1824	0.09834	0.127566667	0.122483333	0.114	0.143975	0.181583333	0.13728	0.0877	0.085083333	0.09868	0.089066667	0.08445	0.101666667	0.0878	0.091516667	0.12132	0.100166667	0.10436	0.103183333	0.07142	0.106716667	0.10464	0.080875	0.0853	0.09594	0.07038	0.0783	0.147566667	0.131333333	0.11766	0.139466667	0.131116667	0.1102	0.12798	0.091766667	0.1135	0.0813	0.0509	0.0892	0.102333333	0.10986	0.09896
680	0.078366667	0.0527	0.12364	0.12068	0.08742	0.0833	0.182933333	0.09762	0.128733333	0.1221	0.114575	0.145	0.183033333	0.13814	0.08755	0.08325	0.09724	0.087166667	0.083066667	0.099983333	0.085983333	0.09195	0.12382	0.099216667	0.10592	0.105766667	0.07034	0.106766667	0.10418	0.080625	0.0844	0.09796	0.07112	0.079866667	0.149	0.131583333	0.11818	0.138766667	0.132116667	0.110733333	0.12986	0.094633333	0.1148	0.083566667	0.051975	0.09055	0.1038	0.11002	0.09912
681	0.077333333	0.0527	0.12424	0.12094	0.08886	0.0848	0.183466667	0.09974	0.129283333	0.124033333	0.115075	0.14485	0.181883333	0.13908	0.087733333	0.083316667	0.09682	0.085633333	0.082566667	0.098166667	0.084166667	0.09165	0.12194	0.099683333	0.104	0.104983333	0.07126	0.106783333	0.1042	0.08055	0.0839	0.099	0.07404	0.0823	0.149283333	0.1321	0.11894	0.139333333	0.133383333	0.1112	0.1298	0.094766667	0.11585	0.0829	0.053625	0.0906	0.1048	0.1124	0.10076
682	0.077033333	0.0536	0.12602	0.12404	0.08666	0.083425	0.184666667	0.09972	0.1294	0.123416667	0.11525	0.146425	0.182816667	0.14292	0.0915	0.085433333	0.09924	0.08795	0.084166667	0.100633333	0.086216667	0.092716667	0.12272	0.100566667	0.1069	0.1081	0.07126	0.107433333	0.10466	0.080775	0.08532	0.0994	0.07258	0.080533333	0.149816667	0.13425	0.11924	0.141733333	0.1346	0.113333333	0.13196	0.0964	0.11685	0.083733333	0.05375	0.09245	0.105066667	0.11014	0.10042
683	0.0786	0.053866667	0.12506	0.12366	0.08928	0.085675	0.185566667	0.10046	0.12975	0.12365	0.115675	0.14775	0.18445	0.1432	0.091516667	0.086566667	0.10022	0.088416667	0.085	0.1016	0.087666667	0.093116667	0.12432	0.09955	0.10566	0.10695	0.07292	0.10835	0.10526	0.0815	0.08758	0.09942	0.07344	0.082233333	0.149883333	0.134433333	0.11932	0.140366667	0.134783333	0.113166667	0.13066	0.0942	0.117125	0.083533333	0.0529	0.0913	0.104366667	0.11178	0.10284
684	0.079233333	0.054433333	0.1275	0.1251	0.09098	0.087375	0.186733333	0.1008	0.12935	0.123133333	0.11515	0.149925	0.181533333	0.14166	0.089466667	0.084383333	0.0972	0.087516667	0.083216667	0.100016667	0.086033333	0.090883333	0.12324	0.101666667	0.10434	0.107433333	0.07376	0.109833333	0.1056	0.08325	0.08816	0.10048	0.07548	0.086166667	0.150333333	0.1341	0.1193	0.142633333	0.133566667	0.114466667	0.13174	0.095766667	0.118325	0.085433333	0.053325	0.0928	0.1062	0.1152	0.10592
685	0.081233333	0.0562	0.1283	0.12634	0.08994	0.0858	0.187866667	0.10116	0.130883333	0.12615	0.115875	0.152375	0.183016667	0.1415	0.089366667	0.087716667	0.10084	0.090833333	0.086416667	0.1034	0.0889	0.092433333	0.12446	0.102633333	0.10538	0.107516667	0.07602	0.11135	0.10802	0.085325	0.08938	0.1029	0.07412	0.084333333	0.151916667	0.134733333	0.1206	0.142566667	0.136066667	0.117066667	0.13374	0.099433333	0.1206	0.0868	0.0572	0.096025	0.107366667	0.11434	0.10362
686	0.0805	0.056466667	0.12854	0.12762	0.0912	0.086425	0.1895	0.1022	0.131216667	0.125016667	0.116875	0.1518	0.187766667	0.14554	0.091383333	0.085483333	0.09914	0.0894	0.085083333	0.101483333	0.0883	0.0935	0.1255	0.102066667	0.10568	0.1069	0.07602	0.110583333	0.10502	0.0854	0.09042	0.10356	0.07544	0.086266667	0.151716667	0.135566667	0.12138	0.142866667	0.135933333	0.117333333	0.13334	0.1007	0.11945	0.0863	0.05825	0.0947	0.106433333	0.11534	0.10284
687	0.0815	0.056866667	0.12946	0.12864	0.09056	0.085875	0.1906	0.10308	0.13295	0.12825	0.117625	0.154475	0.188933333	0.14446	0.089666667	0.088766667	0.10234	0.091183333	0.087433333	0.1043	0.09065	0.092566667	0.12578	0.104416667	0.10642	0.107716667	0.0775	0.110466667	0.10742	0.087	0.09024	0.10408	0.07628	0.0867	0.153466667	0.137516667	0.12264	0.143166667	0.1379	0.118066667	0.1335	0.100366667	0.120025	0.087433333	0.057375	0.0962	0.109266667	0.11658	0.10434
688	0.081466667	0.0581	0.1315	0.13032	0.09242	0.089275	0.191633333	0.1027	0.133033333	0.1264	0.117375	0.155925	0.18935	0.14732	0.092466667	0.086183333	0.10028	0.089033333	0.085733333	0.102566667	0.088266667	0.092483333	0.12512	0.1025	0.10658	0.106066667	0.07682	0.111216667	0.1065	0.08745	0.09186	0.10476	0.07876	0.089233333	0.152433333	0.136183333	0.12202	0.144266667	0.13855	0.1211	0.13422	0.1044	0.12095	0.0877	0.05905	0.096675	0.108	0.11744	0.10874
689	0.083433333	0.0574	0.13152	0.13118	0.09322	0.0878	0.193266667	0.10298	0.13375	0.12635	0.116525	0.159525	0.185283333	0.1464	0.092433333	0.08655	0.0996	0.089583333	0.08625	0.10285	0.088966667	0.0935	0.1273	0.10205	0.10708	0.110083333	0.07974	0.1117	0.10904	0.088075	0.09536	0.1053	0.07978	0.0896	0.153066667	0.137283333	0.12336	0.1447	0.139433333	0.122233333	0.13314	0.104066667	0.1221	0.0872	0.05985	0.09615	0.107966667	0.1172	0.10762
690	0.0852	0.060866667	0.1357	0.13514	0.09248	0.088625	0.195533333	0.10414	0.134766667	0.127483333	0.1182	0.159325	0.1856	0.14696	0.092483333	0.089033333	0.09978	0.090283333	0.0879	0.103	0.089966667	0.094033333	0.1265	0.105216667	0.10852	0.109	0.08172	0.114233333	0.1111	0.090775	0.09742	0.10898	0.0796	0.0913	0.154716667	0.138266667	0.1233	0.147533333	0.140933333	0.1243	0.13696	0.107733333	0.126025	0.090533333	0.061925	0.099675	0.109633333	0.11732	0.1093
691	0.0846	0.061866667	0.13662	0.13576	0.09308	0.08765	0.1976	0.10608	0.135933333	0.1301	0.120875	0.16445	0.189516667	0.14812	0.09165	0.0883	0.10154	0.091833333	0.089383333	0.104816667	0.09155	0.09325	0.12654	0.104966667	0.10678	0.10515	0.08144	0.11465	0.1107	0.091575	0.09716	0.10914	0.08162	0.092933333	0.156583333	0.140016667	0.12616	0.150633333	0.143283333	0.1265	0.13546	0.1098	0.1246	0.0894	0.06295	0.0998	0.111866667	0.11794	0.10992
692	0.085566667	0.0632	0.13622	0.13786	0.09624	0.09055	0.1996	0.10734	0.136083333	0.13015	0.1192	0.16735	0.188083333	0.14912	0.092016667	0.090866667	0.10442	0.094166667	0.090533333	0.10645	0.094233333	0.094716667	0.1286	0.105866667	0.1084	0.11045	0.0832	0.115333333	0.11218	0.09305	0.10154	0.1104	0.08484	0.096533333	0.157383333	0.139966667	0.12626	0.148233333	0.142116667	0.1284	0.13592	0.111666667	0.125625	0.0906	0.065475	0.10065	0.111266667	0.12034	0.11248
693	0.087566667	0.064566667	0.13958	0.14036	0.09694	0.0898	0.200833333	0.10806	0.1387	0.131716667	0.12115	0.167175	0.18995	0.152	0.095016667	0.089833333	0.10428	0.0932	0.089766667	0.106933333	0.092583333	0.094	0.12742	0.105283333	0.10808	0.110933333	0.08624	0.11685	0.11398	0.09635	0.10336	0.1114	0.08648	0.098633333	0.15815	0.142316667	0.12806	0.1505	0.14465	0.1321	0.13756	0.113666667	0.128475	0.091866667	0.06785	0.10435	0.113033333	0.12144	0.11298
694	0.089433333	0.065466667	0.14074	0.14248	0.09796	0.09235	0.201933333	0.10812	0.137666667	0.131	0.12115	0.173825	0.188533333	0.15538	0.097216667	0.09275	0.10462	0.095416667	0.0914	0.108166667	0.094283333	0.093966667	0.12964	0.107633333	0.10894	0.108633333	0.08938	0.117483333	0.11564	0.09815	0.10674	0.11382	0.08874	0.101666667	0.158216667	0.141216667	0.12804	0.152833333	0.145183333	0.132633333	0.13802	0.115233333	0.127975	0.092733333	0.0689	0.10305	0.113	0.1215	0.11498
695	0.0911	0.0664	0.14244	0.14378	0.09732	0.0939	0.204133333	0.10924	0.139533333	0.132916667	0.122475	0.1743	0.192033333	0.15348	0.093983333	0.09445	0.10696	0.09785	0.093433333	0.1104	0.096866667	0.0938	0.12874	0.106683333	0.10796	0.109383333	0.09112	0.118566667	0.11632	0.099775	0.10906	0.11362	0.09096	0.104133333	0.159566667	0.1424	0.13008	0.151666667	0.1458	0.1339	0.13836	0.1168	0.12915	0.093033333	0.070475	0.1053	0.112433333	0.12286	0.11618
696	0.091033333	0.068766667	0.14414	0.14708	0.1008	0.093425	0.206033333	0.111	0.139183333	0.1335	0.122575	0.17895	0.191866667	0.15666	0.096183333	0.093116667	0.10574	0.095483333	0.092933333	0.108616667	0.0961	0.095966667	0.13068	0.10795	0.10992	0.111216667	0.09106	0.118366667	0.11596	0.1012	0.1102	0.11668	0.09332	0.105933333	0.1611	0.14315	0.13086	0.1551	0.147233333	0.136066667	0.1396	0.121666667	0.131525	0.0957	0.0737	0.106775	0.1148	0.12402	0.11906
697	0.091466667	0.069666667	0.1464	0.1487	0.10138	0.093525	0.2084	0.11188	0.1399	0.135116667	0.1239	0.182225	0.19175	0.15524	0.095766667	0.09235	0.10494	0.094916667	0.091516667	0.1083	0.096533333	0.097516667	0.13192	0.107983333	0.11114	0.11075	0.09374	0.11835	0.11684	0.1034	0.113	0.11708	0.09542	0.109133333	0.1624	0.144883333	0.1328	0.158366667	0.151566667	0.1394	0.13844	0.123	0.1331	0.093966667	0.0753	0.1086	0.1151	0.12504	0.11822
698	0.096133333	0.072266667	0.1487	0.15186	0.10258	0.0938	0.210633333	0.11554	0.143466667	0.137583333	0.125775	0.18535	0.190966667	0.15704	0.0963	0.091533333	0.10462	0.09495	0.09165	0.108283333	0.095866667	0.095266667	0.13176	0.109283333	0.11072	0.113066667	0.0979	0.120983333	0.12042	0.10745	0.11942	0.11912	0.09828	0.112033333	0.16445	0.146833333	0.13552	0.159	0.1521	0.143	0.14048	0.124566667	0.13505	0.0963	0.079225	0.111175	0.115566667	0.12572	0.12082
699	0.096966667	0.0749	0.15	0.15522	0.1059	0.098525	0.212666667	0.11296	0.141183333	0.135616667	0.12375	0.18805	0.19325	0.15546	0.094216667	0.0939	0.1066	0.097366667	0.093966667	0.109683333	0.097483333	0.0972	0.13142	0.1093	0.1125	0.1112	0.09908	0.122116667	0.12136	0.10865	0.12236	0.1205	0.10344	0.118133333	0.16235	0.146333333	0.13386	0.160833333	0.152516667	0.145366667	0.14184	0.129633333	0.135825	0.097866667	0.0826	0.1111	0.117266667	0.1291	0.1247
700	0.0988	0.076233333	0.15238	0.15866	0.10572	0.0968	0.2148	0.11614	0.145666667	0.137983333	0.126175	0.190475	0.194133333	0.15894	0.0982	0.095083333	0.10832	0.097333333	0.0942	0.111533333	0.098983333	0.09665	0.13174	0.111333333	0.11084	0.111266667	0.10272	0.122983333	0.12418	0.1116	0.12454	0.12298	0.10336	0.118533333	0.165416667	0.148083333	0.1387	0.1636	0.1559	0.1494	0.14212	0.134133333	0.138975	0.098566667	0.085225	0.1143	0.1198	0.12876	0.12522
[truncated: 84 more columns]

## Sheet: Fig.2 GB spectra
wl	bd	bd.1	gd	gd.1	bc	bc.1	bc.2	bc.3	bc.4	bc.5	bc.6	bc.7	bc.8	bc.9	bc.10	bc.11	bc.12	bc.13	bc.14	bc.15	bc.16	bc.17	bc.18	bc.19	bc.20	bc.21	bc.22	bc.23	bc.24	bc.25	bc.26	bc.27	bc.28	bc.29	bc.30	bc.31	bc.32	bc.33	bc.34	bc.35	bc.36	bc.37	bc.38	bc.39	bc.40	bc.41	bp	bp.1	bp.2
300	0.07667389	0.07667389	0.08955	0.08955	0.0177	0.043966667	0.03888	0.02995	0.04005	0.0209	0.06506	0.050233333	0.0456	0.041666667	0.0449	0.033416667	0.061183333	0.052733333	0.03382	0.04076	0.042	0.022733333	0.032883333	0.041183333	0.04952	0.03708	0.044666667	0.044483333	0.05222	0.055316667	0.03568	0.035833333	0.042	0.03665	0.035416667	0.02215	0.02324	0.02988	0.0292	0.03024	0.035883333	0.0348	0.06024	0.032016667	0.031025	0.018	0.036883333	0.041916667	0.040533333
301	0.076616892	0.076616892	0.0889	0.0889	0.01832	0.040266667	0.04158	0.032066667	0.041033333	0.025	0.06898	0.054716667	0.04544	0.0422	0.045466667	0.033883333	0.061783333	0.052816667	0.03326	0.03762	0.042925	0.026883333	0.027983333	0.045183333	0.05616	0.03646	0.044116667	0.045066667	0.05296	0.05565	0.03614	0.035966667	0.04258	0.036666667	0.035866667	0.0224	0.0253	0.0302	0.030216667	0.03126	0.0355	0.035316667	0.0612	0.032716667	0.0314	0.017825	0.037733333	0.044183333	0.041016667
302	0.076811506	0.076811506	0.0875	0.0875	0.01834	0.0464	0.04168	0.034916667	0.04395	0.02445	0.07006	0.055016667	0.0498	0.0445	0.04915	0.03755	0.06005	0.05025	0.03152	0.04478	0.0445	0.027066667	0.032116667	0.045533333	0.05552	0.03828	0.047866667	0.04975	0.0571	0.060366667	0.03938	0.033266667	0.04442	0.038933333	0.037166667	0.0249	0.02616	0.03078	0.031716667	0.03228	0.036766667	0.036066667	0.06218	0.033116667	0.031925	0.01775	0.038683333	0.0448	0.041483333
303	0.075421995	0.075421995	0.08865	0.08865	0.01802	0.047766667	0.04208	0.033766667	0.03995	0.026275	0.06976	0.0571	0.04656	0.042783333	0.0468	0.03475	0.060666667	0.051083333	0.03118	0.04146	0.043575	0.025266667	0.034	0.046216667	0.0546	0.03854	0.045083333	0.0479	0.05622	0.058133333	0.03654	0.03225	0.04442	0.038966667	0.037966667	0.024375	0.0266	0.03208	0.031833333	0.03312	0.03685	0.036933333	0.0621	0.03425	0.031925	0.018475	0.038733333	0.045266667	0.04305
304	0.077934977	0.077934977	0.088966667	0.088966667	0.01896	0.048466667	0.04558	0.035633333	0.045066667	0.0272	0.07282	0.0583	0.04768	0.043616667	0.048966667	0.036666667	0.060116667	0.050366667	0.0314	0.0429	0.043925	0.0274	0.03285	0.048033333	0.05784	0.03968	0.047916667	0.049616667	0.05806	0.0619	0.03998	0.032066667	0.0454	0.039733333	0.038383333	0.02415	0.02694	0.03314	0.032883333	0.03342	0.037433333	0.034566667	0.05984	0.03175	0.03045	0.0153	0.039883333	0.046483333	0.043566667
305	0.077934625	0.077934625	0.0882	0.0882	0.01918	0.0438	0.044	0.038733333	0.042816667	0.0263	0.07276	0.057633333	0.04766	0.043766667	0.0492	0.036766667	0.0653	0.05415	0.03586	0.04368	0.04805	0.030166667	0.031833333	0.046716667	0.0569	0.0388	0.04735	0.0495	0.05892	0.061816667	0.03938	0.036216667	0.04576	0.039816667	0.038966667	0.0256	0.0275	0.0337	0.032816667	0.03448	0.037783333	0.03835	0.0652	0.035233333	0.0337	0.0187	0.041016667	0.048016667	0.044816667
306	0.076051407	0.076051407	0.08795	0.08795	0.01852	0.049266667	0.04116	0.03445	0.040766667	0.02755	0.07478	0.0591	0.05038	0.048016667	0.0486	0.036983333	0.064666667	0.053883333	0.03468	0.04524	0.043375	0.029033333	0.033116667	0.0494	0.05826	0.04312	0.04705	0.049133333	0.05846	0.061016667	0.03812	0.034883333	0.04568	0.0401	0.039133333	0.02515	0.02734	0.03354	0.033216667	0.03458	0.038116667	0.0391	0.06694	0.036983333	0.0337	0.019525	0.0401	0.047883333	0.044366667
307	0.076615824	0.076615824	0.091516667	0.091516667	0.01864	0.048966667	0.04806	0.041466667	0.04595	0.024025	0.06756	0.053733333	0.04934	0.045016667	0.04725	0.035066667	0.0636	0.050883333	0.03348	0.04312	0.044125	0.030583333	0.0345	0.04495	0.05284	0.03894	0.04585	0.048216667	0.0575	0.060016667	0.03722	0.032783333	0.0449	0.0401	0.037566667	0.0239	0.02662	0.03352	0.032233333	0.03352	0.037666667	0.0393	0.06676	0.037016667	0.034425	0.0195	0.040083333	0.0474	0.044366667
308	0.07643969	0.07643969	0.086233333	0.086233333	0.01904	0.045966667	0.04498	0.0374	0.043333333	0.02665	0.07202	0.058383333	0.04914	0.045383333	0.04945	0.0376	0.064533333	0.052933333	0.0347	0.05068	0.04525	0.02845	0.029983333	0.047133333	0.05544	0.04134	0.047466667	0.049566667	0.0601	0.062533333	0.03898	0.034183333	0.04714	0.041966667	0.039716667	0.026225	0.0289	0.03406	0.034	0.03486	0.039116667	0.039266667	0.06596	0.036783333	0.03435	0.018325	0.042016667	0.048683333	0.046383333
309	0.076256118	0.076256118	0.0875	0.0875	0.01938	0.041366667	0.0435	0.035483333	0.042933333	0.02435	0.06906	0.05445	0.04914	0.04415	0.049316667	0.03655	0.06455	0.05235	0.03442	0.04824	0.049025	0.034683333	0.031066667	0.04375	0.0531	0.03988	0.046216667	0.0484	0.05828	0.0621	0.03812	0.033133333	0.04676	0.0416	0.039933333	0.0259	0.02824	0.03382	0.033516667	0.03544	0.0396	0.03925	0.06586	0.036483333	0.035	0.01875	0.041866667	0.0495	0.045933333
310	0.075358725	0.075358725	0.088083333	0.088083333	0.01958	0.0475	0.04682	0.04155	0.04535	0.026525	0.07174	0.057783333	0.0498	0.047383333	0.0494	0.0368	0.06555	0.0547	0.03582	0.04852	0.0437	0.02875	0.033633333	0.047616667	0.0554	0.04038	0.0465	0.050083333	0.0592	0.06335	0.03836	0.035533333	0.04646	0.0412	0.038233333	0.025575	0.02826	0.03346	0.03285	0.03542	0.038	0.04105	0.06752	0.038366667	0.035175	0.02025	0.040383333	0.0488	0.0453
311	0.076376117	0.076376117	0.0887	0.0887	0.01954	0.048133333	0.04896	0.04085	0.044	0.028125	0.07224	0.05985	0.04904	0.047116667	0.04945	0.038383333	0.064366667	0.0527	0.03474	0.04932	0.044875	0.031233333	0.031	0.04955	0.05684	0.04046	0.047166667	0.0509	0.06076	0.06445	0.03854	0.032533333	0.04624	0.04175	0.039383333	0.0267	0.02938	0.03478	0.0339	0.03542	0.039316667	0.041416667	0.0685	0.038166667	0.03535	0.020275	0.041883333	0.04915	0.046533333
312	0.074534085	0.074534085	0.086783333	0.086783333	0.02006	0.0487	0.0428	0.0358	0.040866667	0.0284	0.07186	0.059566667	0.04756	0.04585	0.05155	0.03835	0.06915	0.056366667	0.03828	0.04702	0.047975	0.0337	0.032916667	0.049933333	0.05572	0.03806	0.0485	0.05255	0.06234	0.06575	0.0406	0.037266667	0.04706	0.041583333	0.039683333	0.026475	0.02848	0.03418	0.034466667	0.03654	0.039983333	0.042733333	0.07052	0.04155	0.0378	0.023	0.041766667	0.049383333	0.046266667
313	0.073903333	0.073903333	0.084383333	0.084383333	0.02082	0.047166667	0.04818	0.037333333	0.04255	0.028	0.07172	0.058116667	0.05008	0.047366667	0.0513	0.039266667	0.06715	0.05465	0.03694	0.05264	0.046025	0.032416667	0.0302	0.049133333	0.0568	0.04022	0.049133333	0.053166667	0.06296	0.06765	0.04066	0.0354	0.0474	0.042383333	0.041016667	0.027425	0.03042	0.0355	0.035383333	0.03666	0.041216667	0.042616667	0.0689	0.0395	0.036825	0.020675	0.04335	0.05135	0.047216667
314	0.075435068	0.075435068	0.086566667	0.086566667	0.02026	0.0493	0.04742	0.040183333	0.041416667	0.03145	0.07552	0.0625	0.04854	0.046116667	0.05	0.037666667	0.06745	0.0546	0.03654	0.0497	0.04765	0.033133333	0.032466667	0.052283333	0.05874	0.03902	0.04745	0.0519	0.06322	0.065783333	0.03978	0.035133333	0.046	0.040933333	0.039466667	0.0253	0.02884	0.03416	0.03415	0.03666	0.03975	0.04355	0.07024	0.0405	0.03715	0.0214	0.041016667	0.05015	0.046033333
315	0.075671247	0.075671247	0.086133333	0.086133333	0.02176	0.0473	0.05024	0.0421	0.0455	0.0234	0.06756	0.05305	0.05028	0.047583333	0.049066667	0.036233333	0.070083333	0.05655	0.0385	0.05188	0.04895	0.033733333	0.029716667	0.043266667	0.05074	0.03976	0.045733333	0.0499	0.06098	0.063766667	0.0379	0.036816667	0.04786	0.0426	0.04035	0.027475	0.03028	0.03618	0.036083333	0.03886	0.041316667	0.04335	0.0705	0.041233333	0.037625	0.02165	0.041966667	0.05175	0.046916667
316	0.075201227	0.075201227	0.086516667	0.086516667	0.0206	0.050066667	0.0513	0.042883333	0.047183333	0.02485	0.07084	0.056533333	0.04696	0.043833333	0.048166667	0.035233333	0.06805	0.054133333	0.03534	0.05048	0.048925	0.036483333	0.032683333	0.0466	0.05388	0.03738	0.044383333	0.04905	0.06052	0.063533333	0.03678	0.0338	0.04842	0.045166667	0.042083333	0.02855	0.03278	0.03656	0.03755	0.04086	0.044416667	0.042983333	0.0716	0.04065	0.036425	0.0214	0.044133333	0.052566667	0.048733333
317	0.073933625	0.073933625	0.087066667	0.087066667	0.02146	0.046066667	0.0471	0.0387	0.042433333	0.0287	0.0744	0.060583333	0.05136	0.04765	0.051566667	0.037783333	0.066383333	0.051983333	0.03614	0.0489	0.04815	0.036133333	0.0276	0.051716667	0.05698	0.04184	0.047433333	0.053083333	0.06356	0.066833333	0.03956	0.03235	0.04896	0.045066667	0.042116667	0.028725	0.03244	0.0366	0.037716667	0.04144	0.045183333	0.045766667	0.0738	0.043133333	0.0398	0.02435	0.0445	0.05355	0.0497
318	0.075714454	0.075714454	0.083466667	0.083466667	0.02108	0.0488	0.04922	0.042816667	0.0461	0.02765	0.07084	0.0589	0.05064	0.048566667	0.051066667	0.0376	0.070566667	0.056616667	0.0383	0.05088	0.04995	0.036666667	0.03255	0.0491	0.05416	0.04148	0.04675	0.0517	0.06354	0.067416667	0.0398	0.036433333	0.04812	0.043616667	0.040733333	0.02705	0.03274	0.03684	0.037466667	0.04144	0.045433333	0.046566667	0.07462	0.042933333	0.039075	0.0255	0.042933333	0.052116667	0.0487
319	0.075254744	0.075254744	0.085866667	0.085866667	0.02214	0.0523	0.04882	0.044733333	0.042833333	0.030875	0.07234	0.061066667	0.05272	0.0498	0.0502	0.036933333	0.0703	0.055616667	0.03866	0.04858	0.05045	0.036933333	0.034516667	0.051783333	0.05612	0.04344	0.046516667	0.052116667	0.06342	0.067766667	0.04034	0.036233333	0.04936	0.044783333	0.040933333	0.02895	0.0346	0.03736	0.038783333	0.0444	0.048166667	0.047916667	0.07688	0.044966667	0.038975	0.026525	0.043683333	0.053583333	0.049
320	0.076473815	0.076473815	0.086216667	0.086216667	0.02196	0.0542	0.05018	0.0442	0.043566667	0.031275	0.07498	0.060766667	0.04942	0.04845	0.05025	0.037016667	0.074433333	0.0586	0.04156	0.05106	0.044375	0.030766667	0.036516667	0.05275	0.05698	0.03958	0.046783333	0.05205	0.06354	0.06905	0.03774	0.03865	0.04948	0.046566667	0.042216667	0.029275	0.0369	0.03818	0.039516667	0.04782	0.051133333	0.0498	0.07852	0.044183333	0.0407	0.028275	0.045133333	0.055016667	0.0503
321	0.075819067	0.075819067	0.08595	0.08595	0.0223	0.052633333	0.05012	0.044716667	0.047233333	0.028875	0.07468	0.059383333	0.04962	0.048983333	0.05265	0.038766667	0.07515	0.058316667	0.04274	0.0475	0.0461	0.0348	0.0326	0.050066667	0.0543	0.0395	0.04755	0.053733333	0.06578	0.069616667	0.03924	0.0391	0.0499	0.048283333	0.043333333	0.030875	0.03926	0.039	0.0432	0.05032	0.053266667	0.050333333	0.08022	0.046316667	0.0428	0.029825	0.045933333	0.05655	0.051583333
322	0.073415546	0.073415546	0.084966667	0.084966667	0.0235	0.049333333	0.05	0.04275	0.04355	0.029375	0.0732	0.0603	0.05118	0.0504	0.052733333	0.038	0.075466667	0.059366667	0.04302	0.05264	0.050275	0.039533333	0.032783333	0.052466667	0.05424	0.04086	0.046783333	0.053216667	0.066	0.068916667	0.04056	0.03975	0.05102	0.04825	0.04345	0.03125	0.03962	0.04004	0.0443	0.05338	0.054933333	0.05125	0.0818	0.046716667	0.041725	0.031225	0.046633333	0.058183333	0.051566667
323	0.074156321	0.074156321	0.083566667	0.083566667	0.02204	0.057	0.0565	0.047633333	0.048166667	0.031075	0.07548	0.0607	0.05326	0.050833333	0.054766667	0.038883333	0.07415	0.05825	0.04236	0.05504	0.0488	0.036283333	0.034516667	0.052466667	0.05586	0.04394	0.0481	0.054333333	0.06864	0.070866667	0.04242	0.0387	0.05264	0.05055	0.044733333	0.0333	0.0443	0.04086	0.04685	0.05896	0.0611	0.052733333	0.08478	0.0478	0.0427	0.034925	0.048416667	0.059566667	0.053166667
324	0.072883723	0.072883723	0.08345	0.08345	0.02304	0.051433333	0.05314	0.0469	0.0465	0.03015	0.07496	0.0604	0.05288	0.04985	0.056983333	0.04135	0.076416667	0.05965	0.044	0.05186	0.051825	0.03995	0.03195	0.05265	0.055	0.04204	0.050533333	0.055266667	0.07214	0.074	0.04252	0.040516667	0.05258	0.051333333	0.0456	0.032825	0.0461	0.04254	0.049	0.06244	0.06325	0.056266667	0.08752	0.050266667	0.04515	0.03805	0.049	0.06095	0.054383333
325	0.072896483	0.072896483	0.085266667	0.085266667	0.02238	0.053233333	0.05694	0.0489	0.0493	0.031625	0.0778	0.06295	0.0531	0.051833333	0.058683333	0.042666667	0.075966667	0.059233333	0.04362	0.05402	0.05	0.0373	0.034783333	0.055333333	0.05728	0.04206	0.051183333	0.057316667	0.07392	0.075983333	0.04416	0.040366667	0.05324	0.052916667	0.04695	0.03475	0.04884	0.04378	0.051666667	0.0675	0.06715	0.056333333	0.08992	0.049366667	0.04335	0.0376	0.049433333	0.062716667	0.05475
326	0.073756157	0.073756157	0.08555	0.08555	0.02238	0.0526	0.05702	0.049933333	0.048866667	0.0274	0.07324	0.058266667	0.05556	0.054933333	0.061216667	0.04345	0.079	0.061166667	0.04598	0.05136	0.050775	0.039516667	0.031233333	0.049083333	0.05342	0.0434	0.0517	0.057183333	0.07512	0.0766	0.04574	0.042666667	0.05378	0.054116667	0.04685	0.035025	0.05102	0.0439	0.052783333	0.07048	0.07015	0.057033333	0.09026	0.048966667	0.04335	0.039225	0.050016667	0.0631	0.056216667
327	0.071844264	0.071844264	0.084883333	0.084883333	0.02584	0.055266667	0.05748	0.049233333	0.0495	0.03675	0.08394	0.069866667	0.05572	0.054433333	0.060216667	0.043083333	0.0793	0.062516667	0.0482	0.05492	0.0516	0.03805	0.0316	0.05995	0.06392	0.04368	0.051133333	0.057633333	0.0747	0.077	0.04592	0.043366667	0.0551	0.05505	0.048183333	0.0362	0.05356	0.04534	0.055166667	0.07488	0.074183333	0.058733333	0.09296	0.052183333	0.045925	0.04355	0.0517	0.063816667	0.056483333
328	0.073343122	0.073343122	0.084	0.084	0.02642	0.0544	0.0598	0.05115	0.048183333	0.02925	0.0755	0.059883333	0.05634	0.053433333	0.06035	0.043283333	0.0795	0.061583333	0.0479	0.05418	0.05245	0.04155	0.0325	0.051116667	0.05372	0.04446	0.052233333	0.057233333	0.0748	0.076	0.04472	0.04375	0.05474	0.05555	0.047933333	0.036325	0.0552	0.04608	0.05635	0.07762	0.077116667	0.0618	0.0978	0.052483333	0.047	0.045375	0.051466667	0.0651	0.05645
329	0.074466133	0.074466133	0.084966667	0.084966667	0.0233	0.051566667	0.05812	0.048783333	0.048883333	0.034275	0.08014	0.065566667	0.05688	0.054716667	0.061683333	0.0445	0.08115	0.0619	0.04734	0.05428	0.05225	0.038166667	0.035116667	0.056516667	0.0599	0.04582	0.052333333	0.058033333	0.07684	0.077716667	0.04446	0.044366667	0.05566	0.056783333	0.0498	0.03765	0.05762	0.04634	0.058	0.08236	0.0807	0.060416667	0.09696	0.051283333	0.045725	0.046625	0.051416667	0.065333333	0.05625
330	0.073531173	0.073531173	0.084866667	0.084866667	0.02598	0.0538	0.06106	0.053066667	0.05135	0.035	0.08126	0.065916667	0.05742	0.056366667	0.0615	0.045533333	0.082033333	0.062633333	0.04906	0.05526	0.050275	0.038566667	0.0351	0.056116667	0.06042	0.04582	0.0531	0.057816667	0.07858	0.07785	0.04476	0.045983333	0.05644	0.057366667	0.05065	0.038125	0.0601	0.04748	0.060183333	0.08508	0.083016667	0.06275	0.09916	0.053733333	0.0464	0.046775	0.052933333	0.06625	0.05865
331	0.072213249	0.072213249	0.086616667	0.086616667	0.0251	0.054133333	0.05682	0.050233333	0.0465	0.034675	0.08026	0.067333333	0.05638	0.055466667	0.0598	0.0438	0.078633333	0.059766667	0.04608	0.05584	0.0539	0.04005	0.03435	0.05715	0.05932	0.04496	0.051383333	0.056366667	0.07664	0.076616667	0.04418	0.0425	0.0564	0.058416667	0.05065	0.038575	0.06076	0.0478	0.06125	0.08778	0.085283333	0.063	0.10098	0.052316667	0.046925	0.0489	0.053116667	0.06795	0.057383333
332	0.07178595	0.07178595	0.084083333	0.084083333	0.02714	0.056566667	0.06158	0.054183333	0.052233333	0.03285	0.07916	0.064833333	0.05758	0.055333333	0.059283333	0.0445	0.080666667	0.061966667	0.0485	0.05432	0.0521	0.0386	0.035583333	0.054933333	0.0569	0.04468	0.05085	0.056333333	0.07676	0.076866667	0.04466	0.046366667	0.05566	0.0579	0.050183333	0.0381	0.06166	0.04806	0.06195	0.08894	0.08735	0.0653	0.10142	0.054266667	0.048275	0.050625	0.05395	0.06895	0.057866667
333	0.070739744	0.070739744	0.085516667	0.085516667	0.02644	0.054	0.05512	0.0485	0.0468	0.03355	0.08094	0.066916667	0.05512	0.052883333	0.06065	0.045483333	0.0808	0.0617	0.04738	0.05366	0.052075	0.037566667	0.033183333	0.056133333	0.0584	0.0435	0.05115	0.057383333	0.07762	0.077416667	0.04602	0.044566667	0.05606	0.0577	0.050233333	0.038575	0.06264	0.04898	0.063283333	0.09182	0.088166667	0.064233333	0.10234	0.053383333	0.04805	0.049725	0.0532	0.068633333	0.05755
334	0.071700297	0.071700297	0.082466667	0.082466667	0.02638	0.0549	0.05862	0.052233333	0.045866667	0.03405	0.07966	0.066633333	0.05732	0.0552	0.061616667	0.0456	0.08245	0.063016667	0.04946	0.05794	0.054725	0.041333333	0.033333333	0.0538	0.05734	0.04444	0.05245	0.058866667	0.0786	0.078916667	0.04652	0.045983333	0.0553	0.058633333	0.050266667	0.0382	0.06248	0.04888	0.062916667	0.09298	0.089233333	0.06485	0.10302	0.053716667	0.0466	0.050025	0.053583333	0.06845	0.056983333
335	0.0714006	0.0714006	0.08545	0.08545	0.0262	0.056066667	0.06268	0.05305	0.05105	0.034075	0.08044	0.066816667	0.05952	0.05665	0.0579	0.04285	0.083433333	0.064366667	0.0505	0.05318	0.05405	0.043383333	0.035233333	0.054766667	0.05824	0.04656	0.049516667	0.053866667	0.0764	0.075666667	0.043	0.047833333	0.05672	0.05915	0.051033333	0.03945	0.06412	0.0495	0.0632	0.09474	0.09095	0.0672	0.10542	0.055783333	0.0487	0.052575	0.054716667	0.069116667	0.058283333
336	0.072060973	0.072060973	0.087383333	0.087383333	0.0262	0.055666667	0.06286	0.052566667	0.0501	0.033275	0.07966	0.06695	0.05714	0.0547	0.059683333	0.045816667	0.080316667	0.061833333	0.04788	0.05588	0.0528	0.0405	0.032266667	0.0532	0.05758	0.04532	0.05175	0.056333333	0.07824	0.079283333	0.04536	0.045833333	0.05596	0.059216667	0.050616667	0.038225	0.06486	0.04936	0.06325	0.0965	0.09275	0.067033333	0.10498	0.055333333	0.0498	0.0531	0.054566667	0.069533333	0.057983333
337	0.072679388	0.072679388	0.08065	0.08065	0.02668	0.054733333	0.06124	0.049616667	0.048916667	0.03595	0.08158	0.068516667	0.0591	0.055066667	0.0621	0.04685	0.083633333	0.06355	0.04998	0.05696	0.05355	0.038016667	0.0345	0.054766667	0.05976	0.04674	0.053383333	0.057316667	0.07886	0.07875	0.04738	0.048383333	0.05674	0.05905	0.0517	0.0391	0.06616	0.05014	0.0649	0.09692	0.093966667	0.068016667	0.10606	0.055833333	0.0489	0.05365	0.054566667	0.068866667	0.058283333
338	0.072676982	0.072676982	0.0823	0.0823	0.02732	0.050433333	0.06096	0.051183333	0.049016667	0.036875	0.08282	0.069716667	0.06022	0.0566	0.0598	0.046283333	0.0816	0.062033333	0.04838	0.0516	0.05215	0.039433333	0.03255	0.056583333	0.06074	0.04756	0.051166667	0.055833333	0.07732	0.077583333	0.04428	0.0467	0.05746	0.059216667	0.051433333	0.038775	0.06592	0.05066	0.0643	0.09842	0.0937	0.068483333	0.10634	0.056183333	0.04955	0.053575	0.055383333	0.070133333	0.0581
339	0.071262258	0.071262258	0.086716667	0.086716667	0.02752	0.0557	0.05946	0.0485	0.04665	0.0376	0.08338	0.07015	0.05964	0.0556	0.060966667	0.046833333	0.08455	0.06585	0.05252	0.0569	0.056925	0.043216667	0.034966667	0.0558	0.06082	0.04766	0.052366667	0.057316667	0.07806	0.078666667	0.04568	0.0502	0.05722	0.059583333	0.0523	0.0385	0.06626	0.05076	0.063733333	0.09882	0.095633333	0.06955	0.10788	0.05785	0.050675	0.0545	0.054983333	0.070433333	0.0579
340	0.071881405	0.071881405	0.082866667	0.082866667	0.02632	0.055233333	0.06022	0.048866667	0.048216667	0.03855	0.0823	0.0704	0.05906	0.05535	0.062283333	0.049533333	0.08485	0.06465	0.05242	0.05712	0.05615	0.04265	0.03705	0.05595	0.06062	0.04804	0.055033333	0.058716667	0.07904	0.08045	0.04736	0.049733333	0.0559	0.059683333	0.051133333	0.039175	0.06578	0.05044	0.064616667	0.09906	0.096183333	0.070216667	0.1081	0.057183333	0.047725	0.054425	0.054733333	0.0699	0.05735
341	0.070087576	0.070087576	0.084283333	0.084283333	0.02702	0.056266667	0.05988	0.051283333	0.046483333	0.036225	0.082	0.069216667	0.05932	0.055633333	0.063316667	0.050433333	0.082483333	0.063	0.04796	0.05492	0.05265	0.041833333	0.036016667	0.054816667	0.05914	0.04766	0.054883333	0.0595	0.07934	0.08045	0.04808	0.048033333	0.05626	0.060366667	0.0521	0.038225	0.06688	0.0516	0.065533333	0.09922	0.0979	0.0701	0.10974	0.058133333	0.0514	0.055525	0.0552	0.070466667	0.057166667
342	0.070733982	0.070733982	0.082966667	0.082966667	0.02788	0.059533333	0.05906	0.047316667	0.045766667	0.040275	0.08392	0.071283333	0.05672	0.053183333	0.06365	0.0504	0.084866667	0.065533333	0.05142	0.0591	0.054	0.042216667	0.036783333	0.057216667	0.06192	0.04614	0.055	0.059266667	0.08042	0.080366667	0.04722	0.050516667	0.05626	0.06	0.052233333	0.0388	0.06648	0.05198	0.06385	0.09922	0.096816667	0.070533333	0.11026	0.058216667	0.050825	0.0565	0.05525	0.069816667	0.057733333
343	0.07056528	0.07056528	0.082433333	0.082433333	0.02782	0.058233333	0.05788	0.047633333	0.043183333	0.037625	0.0811	0.069366667	0.05722	0.0512	0.063383333	0.050983333	0.08325	0.062966667	0.04902	0.05628	0.056175	0.042333333	0.03905	0.054466667	0.05862	0.04618	0.055266667	0.0592	0.08018	0.080966667	0.04844	0.04855	0.05606	0.058716667	0.051333333	0.038825	0.06668	0.05178	0.063716667	0.09906	0.097916667	0.0701	0.1104	0.056866667	0.04955	0.05565	0.05535	0.0696	0.057066667
344	0.069507444	0.069507444	0.084083333	0.084083333	0.02846	0.055266667	0.0627	0.048633333	0.047783333	0.034425	0.07876	0.068416667	0.0582	0.051216667	0.058733333	0.0473	0.08285	0.063233333	0.04856	0.05784	0.054875	0.04265	0.035333333	0.051983333	0.05762	0.04744	0.0511	0.055283333	0.07526	0.076166667	0.04386	0.047916667	0.05584	0.057983333	0.051066667	0.039175	0.06544	0.05128	0.063816667	0.09818	0.0968	0.069866667	0.10902	0.056866667	0.0488	0.053675	0.05545	0.069633333	0.05675
345	0.070692725	0.070692725	0.081083333	0.081083333	0.02738	0.054866667	0.06212	0.049783333	0.048866667	0.035525	0.07946	0.068683333	0.0579	0.052316667	0.057366667	0.044433333	0.08485	0.063333333	0.04918	0.05872	0.055175	0.0423	0.0345	0.05275	0.05762	0.04716	0.049916667	0.052916667	0.07328	0.0741	0.04242	0.048516667	0.05568	0.059683333	0.052466667	0.038675	0.06834	0.05244	0.064083333	0.09998	0.097883333	0.0712	0.1106	0.057483333	0.050925	0.055275	0.056716667	0.07085	0.0576
346	0.069996941	0.069996941	0.083883333	0.083883333	0.0271	0.052166667	0.06236	0.04795	0.046366667	0.034575	0.0792	0.066733333	0.05806	0.053083333	0.058416667	0.047266667	0.08385	0.063133333	0.05042	0.06318	0.052125	0.041533333	0.03185	0.0502	0.05638	0.04734	0.051733333	0.055166667	0.07496	0.0767	0.04428	0.049	0.05582	0.058966667	0.051866667	0.0379	0.06642	0.05234	0.063166667	0.09914	0.097866667	0.0696	0.1089	0.05665	0.04785	0.053625	0.055	0.070583333	0.057616667
347	0.069239965	0.069239965	0.084283333	0.084283333	0.0278	0.0569	0.06418	0.05325	0.050133333	0.0337	0.07688	0.06515	0.05664	0.051783333	0.059616667	0.049566667	0.086	0.06615	0.05196	0.05798	0.05415	0.043583333	0.03785	0.049066667	0.05552	0.04678	0.0537	0.057516667	0.0758	0.07805	0.0464	0.052116667	0.0549	0.057666667	0.052666667	0.037425	0.06704	0.05118	0.063333333	0.09774	0.097366667	0.069516667	0.10904	0.05615	0.0489	0.0538	0.05525	0.0695	0.056016667
348	0.072429944	0.072429944	0.084683333	0.084683333	0.02636	0.0568	0.06438	0.051233333	0.048983333	0.0337	0.0787	0.065983333	0.05592	0.05005	0.059016667	0.049183333	0.07855	0.0589	0.04478	0.05984	0.057225	0.044766667	0.037066667	0.048866667	0.0556	0.04444	0.053166667	0.056566667	0.07614	0.076966667	0.04666	0.045333333	0.05684	0.059966667	0.052683333	0.039425	0.06834	0.05336	0.065516667	0.0997	0.098866667	0.068716667	0.10786	0.0551	0.0476	0.052475	0.0576	0.071716667	0.05775
349	0.07058218	0.07058218	0.084616667	0.084616667	0.02774	0.0538	0.06064	0.046116667	0.0456	0.034275	0.07878	0.067633333	0.05686	0.05145	0.058183333	0.046416667	0.080283333	0.060566667	0.04616	0.0599	0.052725	0.038866667	0.03465	0.050383333	0.05696	0.04624	0.0503	0.054316667	0.07296	0.0751	0.04296	0.046616667	0.05558	0.0579	0.052033333	0.03745	0.06624	0.0522	0.06385	0.09894	0.097466667	0.070566667	0.10942	0.057133333	0.050675	0.053975	0.05555	0.070316667	0.057666667
350	0.070399158	0.070399158	0.0822	0.0822	0.02784	0.0562	0.05856	0.046466667	0.044433333	0.032275	0.07498	0.065283333	0.05706	0.05065	0.062266667	0.0535	0.081533333	0.062383333	0.04802	0.05692	0.056125	0.0404	0.0359	0.046766667	0.0551	0.04552	0.05575	0.059133333	0.07682	0.080016667	0.0485	0.048733333	0.05628	0.059616667	0.05175	0.0374	0.06782	0.05254	0.06385	0.10034	0.098533333	0.069966667	0.10932	0.057616667	0.0508	0.054325	0.056983333	0.070633333	0.057033333
351	0.070845302	0.070845302	0.0841	0.0841	0.02736	0.0574	0.0551	0.04455	0.045233333	0.03465	0.07692	0.067666667	0.05622	0.048666667	0.055983333	0.04615	0.082166667	0.0614	0.04738	0.0585	0.0546	0.043666667	0.0369	0.0484	0.05724	0.04642	0.049383333	0.053016667	0.07096	0.074266667	0.04014	0.048983333	0.05498	0.057233333	0.05125	0.036225	0.0663	0.0509	0.062833333	0.09688	0.09675	0.070833333	0.11154	0.0576	0.050525	0.05385	0.055816667	0.070116667	0.05615
352	0.073066566	0.073066566	0.084633333	0.084633333	0.02882	0.060166667	0.06076	0.048816667	0.04695	0.038625	0.07922	0.070383333	0.05574	0.0485	0.056033333	0.046566667	0.08495	0.064383333	0.0504	0.05804	0.057	0.0422	0.039683333	0.050983333	0.05858	0.04482	0.050616667	0.053866667	0.07308	0.073766667	0.04144	0.050783333	0.05482	0.057766667	0.05145	0.037575	0.06716	0.05222	0.06325	0.09708	0.097733333	0.06895	0.10808	0.056133333	0.048975	0.05245	0.05565	0.069816667	0.056233333
353	0.072033453	0.072033453	0.083816667	0.083816667	0.0284	0.058733333	0.05828	0.047883333	0.0466	0.037425	0.08228	0.0714	0.0553	0.049283333	0.056983333	0.048666667	0.083416667	0.064133333	0.04992	0.05856	0.0534	0.04175	0.034483333	0.052733333	0.0595	0.04448	0.05165	0.054266667	0.0729	0.075116667	0.0431	0.05085	0.05412	0.057916667	0.05115	0.036475	0.06644	0.0523	0.062783333	0.09678	0.09785	0.069283333	0.10856	0.0584	0.04815	0.0537	0.055183333	0.069816667	0.055766667
354	0.073012703	0.073012703	0.08405	0.08405	0.02732	0.055666667	0.06108	0.0486	0.0482	0.0387	0.08094	0.0716	0.05484	0.048266667	0.054966667	0.045733333	0.0813	0.06185	0.04706	0.05788	0.05475	0.042866667	0.035283333	0.0526	0.06066	0.04282	0.048583333	0.051566667	0.07004	0.073	0.0409	0.048633333	0.05468	0.058666667	0.051516667	0.036625	0.06672	0.0529	0.0629	0.09756	0.098433333	0.069533333	0.10928	0.058116667	0.049475	0.05375	0.055916667	0.07125	0.0569
355	0.073309911	0.073309911	0.0843	0.0843	0.02786	0.050466667	0.06104	0.046983333	0.046633333	0.038225	0.07952	0.068283333	0.05482	0.0474	0.05915	0.051683333	0.078016667	0.057033333	0.04402	0.05798	0.051275	0.039233333	0.035866667	0.0506	0.058	0.04146	0.054883333	0.0571	0.07426	0.0773	0.0463	0.045816667	0.05644	0.059133333	0.052833333	0.036325	0.0687	0.05264	0.0637	0.09816	0.099166667	0.0701	0.10936	0.057533333	0.04855	0.055	0.0571	0.072033333	0.056983333
356	0.072713426	0.072713426	0.085583333	0.085583333	0.02764	0.0522	0.0556	0.043016667	0.04285	0.036625	0.07968	0.0692	0.0557	0.0478	0.0559	0.0473	0.081183333	0.061933333	0.04662	0.05622	0.055475	0.041933333	0.033666667	0.050583333	0.05872	0.04506	0.050066667	0.052716667	0.07064	0.0743	0.04178	0.049	0.055	0.058566667	0.051983333	0.03715	0.06642	0.05268	0.063533333	0.09766	0.097883333	0.0669	0.10654	0.055666667	0.0475	0.05225	0.055733333	0.06995	0.056583333
357	0.074708831	0.074708831	0.087183333	0.087183333	0.02734	0.0531	0.05762	0.0445	0.0445	0.033975	0.0768	0.0669	0.0554	0.048533333	0.054816667	0.046833333	0.079483333	0.060816667	0.0472	0.05818	0.054825	0.040866667	0.033783333	0.047566667	0.05582	0.04482	0.050266667	0.052583333	0.07038	0.07365	0.04212	0.049016667	0.05408	0.058183333	0.052233333	0.036325	0.06786	0.05328	0.062633333	0.09762	0.098633333	0.067733333	0.10642	0.056216667	0.046975	0.0511	0.056233333	0.071433333	0.05645
358	0.073155913	0.073155913	0.083516667	0.083516667	0.02804	0.052366667	0.05462	0.04185	0.0414	0.033775	0.07566	0.064416667	0.05388	0.046666667	0.05685	0.0486	0.078816667	0.059633333	0.04572	0.0599	0.0601	0.044533333	0.036283333	0.046466667	0.05446	0.04202	0.05075	0.053233333	0.07042	0.0738	0.04298	0.046783333	0.05266	0.056483333	0.050983333	0.0351	0.06648	0.05208	0.060983333	0.09552	0.0967	0.068616667	0.10802	0.056766667	0.049525	0.05195	0.055133333	0.069666667	0.055116667
359	0.072832902	0.072832902	0.0852	0.0852	0.02728	0.056333333	0.06026	0.047566667	0.046733333	0.031675	0.07358	0.064116667	0.05478	0.047183333	0.057366667	0.049833333	0.078683333	0.0588	0.04424	0.05958	0.058125	0.043633333	0.036766667	0.0452	0.05302	0.04254	0.051683333	0.053583333	0.07218	0.07505	0.0439	0.0475	0.0526	0.0567	0.05035	0.034525	0.06624	0.05198	0.06095	0.09522	0.096133333	0.068916667	0.10718	0.056533333	0.04925	0.0531	0.054083333	0.069416667	0.054416667
360	0.072605435	0.072605435	0.086283333	0.086283333	0.02778	0.0527	0.05796	0.045216667	0.04475	0.036075	0.07662	0.067683333	0.05258	0.046866667	0.053633333	0.045066667	0.078083333	0.05885	0.04426	0.05978	0.053675	0.0378	0.033066667	0.04895	0.05796	0.043	0.047633333	0.049066667	0.06806	0.070016667	0.03964	0.04695	0.05482	0.057633333	0.051966667	0.035775	0.0674	0.05296	0.062683333	0.09598	0.097183333	0.066833333	0.10538	0.055683333	0.046	0.0516	0.057016667	0.071233333	0.0569
361	0.074894211	0.074894211	0.08925	0.08925	0.02874	0.052933333	0.05644	0.04255	0.04235	0.038675	0.07688	0.0682	0.05384	0.0465	0.05515	0.047483333	0.079366667	0.06	0.04618	0.05948	0.05265	0.040383333	0.033633333	0.051166667	0.059	0.04372	0.051083333	0.052216667	0.06958	0.073966667	0.0423	0.048383333	0.05254	0.055633333	0.049866667	0.034725	0.06532	0.05148	0.059916667	0.0939	0.09555	0.068133333	0.10676	0.055816667	0.047425	0.051925	0.054616667	0.069366667	0.0546
362	0.07609658	0.07609658	0.08665	0.08665	0.02826	0.056333333	0.05368	0.041333333	0.04285	0.03105	0.07146	0.062366667	0.05294	0.045533333	0.0527	0.045183333	0.0764	0.058983333	0.0448	0.05966	0.05335	0.042316667	0.033433333	0.045	0.05126	0.04252	0.04745	0.050783333	0.06542	0.070383333	0.03878	0.04855	0.05188	0.056416667	0.050333333	0.0348	0.06578	0.05152	0.06065	0.09404	0.0961	0.068816667	0.10752	0.057683333	0.048575	0.054075	0.055066667	0.069483333	0.0543
363	0.075083636	0.075083636	0.086733333	0.086733333	0.02598	0.051033333	0.05824	0.043783333	0.0457	0.036825	0.07604	0.067083333	0.05392	0.04735	0.057466667	0.051116667	0.075383333	0.056316667	0.04216	0.0561	0.053425	0.041916667	0.029283333	0.048633333	0.05636	0.04286	0.053	0.056183333	0.07294	0.076283333	0.04496	0.045116667	0.05334	0.05845	0.051733333	0.036325	0.06684	0.05288	0.061816667	0.09456	0.097133333	0.067916667	0.10748	0.057483333	0.048925	0.052825	0.05515	0.071766667	0.055583333
364	0.075356118	0.075356118	0.0881	0.0881	0.02718	0.053566667	0.0534	0.040083333	0.041183333	0.0355	0.07428	0.067083333	0.05122	0.044233333	0.0577	0.050816667	0.079283333	0.060266667	0.04584	0.06164	0.053025	0.0424	0.03405	0.048533333	0.0562	0.04002	0.0532	0.055966667	0.07196	0.0762	0.04542	0.050216667	0.0535	0.057316667	0.051516667	0.034875	0.06614	0.05306	0.061283333	0.09462	0.0968	0.068033333	0.1065	0.055833333	0.04785	0.052425	0.055483333	0.07	0.0551
365	0.076519015	0.076519015	0.08795	0.08795	0.02822	0.055933333	0.0528	0.038583333	0.039083333	0.03415	0.07472	0.0659	0.05092	0.043766667	0.056266667	0.05035	0.077666667	0.059216667	0.04442	0.05794	0.05245	0.039983333	0.03555	0.047	0.05496	0.04074	0.052233333	0.0539	0.0693	0.0736	0.04296	0.048083333	0.0524	0.057416667	0.050183333	0.034725	0.06684	0.05256	0.060733333	0.09362	0.0965	0.068666667	0.10636	0.0569	0.047275	0.052375	0.05575	0.070416667	0.05365
366	0.078546401	0.078546401	0.08795	0.08795	0.0276	0.049833333	0.0551	0.045	0.0435	0.03275	0.07266	0.063533333	0.05186	0.043766667	0.055616667	0.05005	0.07445	0.0555	0.042	0.05834	0.055575	0.041816667	0.029283333	0.045516667	0.05264	0.04188	0.052133333	0.0537	0.06908	0.073683333	0.04198	0.044883333	0.05214	0.057416667	0.050766667	0.03405	0.0657	0.0521	0.0617	0.09332	0.095966667	0.06545	0.10398	0.05515	0.0451	0.049425	0.056116667	0.070733333	0.054666667
367	0.078520707	0.078520707	0.085083333	0.085083333	0.02696	0.052833333	0.0571	0.0452	0.047083333	0.037625	0.07738	0.068366667	0.05354	0.0454	0.055266667	0.048866667	0.078766667	0.05895	0.04474	0.055	0.04845	0.037483333	0.029133333	0.050283333	0.05838	0.04262	0.051866667	0.053216667	0.06906	0.072583333	0.04174	0.048383333	0.05086	0.055166667	0.0496	0.0334	0.0646	0.05164	0.060183333	0.0909	0.0943	0.066616667	0.10356	0.05355	0.045175	0.050575	0.053916667	0.07015	0.0535
368	0.077426678	0.077426678	0.08875	0.08875	0.02714	0.0533	0.05206	0.038116667	0.038716667	0.0332	0.07248	0.0635	0.05244	0.044383333	0.055666667	0.049033333	0.078566667	0.059266667	0.0455	0.06084	0.052	0.040766667	0.034483333	0.045266667	0.05218	0.04156	0.0525	0.054366667	0.06934	0.0738	0.04274	0.048666667	0.05166	0.055683333	0.049866667	0.03275	0.06662	0.05302	0.059333333	0.09218	0.095383333	0.06565	0.10378	0.055166667	0.04535	0.049525	0.0549	0.0705	0.053066667
369	0.07788659	0.07788659	0.087	0.087	0.02654	0.050266667	0.0551	0.039466667	0.041983333	0.03765	0.07506	0.066983333	0.05178	0.043766667	0.055016667	0.049383333	0.07785	0.058033333	0.04502	0.05904	0.0536	0.0423	0.0283	0.047666667	0.05554	0.04036	0.05135	0.053466667	0.06962	0.072666667	0.04174	0.0475	0.0523	0.056233333	0.05025	0.033875	0.06642	0.05252	0.060383333	0.0912	0.09615	0.065666667	0.1027	0.055233333	0.04565	0.05015	0.055333333	0.0701	0.05235
370	0.079641858	0.079641858	0.085483333	0.085483333	0.02878	0.0526	0.05512	0.0406	0.041883333	0.035075	0.07414	0.0652	0.05184	0.044516667	0.0577	0.051383333	0.075716667	0.056933333	0.04452	0.05684	0.053925	0.0433	0.0328	0.047983333	0.05544	0.04246	0.0557	0.056283333	0.07168	0.075966667	0.04386	0.046616667	0.05338	0.0576	0.0519	0.036275	0.0682	0.0536	0.062283333	0.094	0.09735	0.068283333	0.1049	0.057316667	0.047875	0.05305	0.056866667	0.0719	0.055466667
371	0.080268316	0.080268316	0.0875	0.0875	0.02758	0.055433333	0.0505	0.038566667	0.037466667	0.03525	0.0753	0.064816667	0.05044	0.043083333	0.053016667	0.047816667	0.073666667	0.054633333	0.04048	0.05942	0.054325	0.04	0.03405	0.049016667	0.05498	0.04066	0.050116667	0.052233333	0.06688	0.071083333	0.03968	0.043933333	0.05126	0.056133333	0.05035	0.03325	0.06706	0.0535	0.060283333	0.0923	0.096066667	0.066633333	0.10396	0.05565	0.045225	0.0515	0.054516667	0.070116667	0.053083333
372	0.081585448	0.081585448	0.0879	0.0879	0.02718	0.052233333	0.04842	0.03515	0.036083333	0.0331	0.07146	0.062816667	0.05122	0.044416667	0.052916667	0.047433333	0.080483333	0.061283333	0.047	0.06002	0.05125	0.039666667	0.033716667	0.0464	0.05362	0.04104	0.049333333	0.051666667	0.06512	0.070466667	0.0388	0.050883333	0.05122	0.056866667	0.05005	0.033075	0.0664	0.0536	0.06035	0.09212	0.096633333	0.066766667	0.10408	0.056016667	0.045125	0.05235	0.05505	0.070666667	0.0534
373	0.08301782	0.08301782	0.08915	0.08915	0.02872	0.0552	0.05132	0.037366667	0.03855	0.03325	0.07188	0.062066667	0.0491	0.042183333	0.05205	0.046633333	0.076716667	0.057083333	0.04454	0.05472	0.0528	0.04165	0.038016667	0.045583333	0.05344	0.03896	0.048883333	0.05075	0.06592	0.071116667	0.03846	0.049083333	0.05304	0.057416667	0.050183333	0.033025	0.06772	0.05408	0.06085	0.0938	0.097333333	0.066383333	0.10606	0.056783333	0.04675	0.05185	0.056983333	0.072633333	0.054083333
374	0.08157	0.08157	0.085816667	0.085816667	0.02868	0.055666667	0.05026	0.03525	0.0375	0.037125	0.07546	0.065983333	0.04766	0.039966667	0.052933333	0.049	0.0787	0.05835	0.04436	0.05644	0.050725	0.037783333	0.036566667	0.050433333	0.05732	0.03794	0.0504	0.052283333	0.06612	0.071233333	0.04002	0.049	0.05294	0.05725	0.049983333	0.034125	0.06772	0.05402	0.061233333	0.09192	0.096033333	0.067133333	0.1049	0.0565	0.046775	0.052925	0.0563	0.0718	0.053083333
375	0.08096094	0.08096094	0.0921	0.0921	0.02784	0.054233333	0.05162	0.039316667	0.0403	0.036225	0.07206	0.064016667	0.04896	0.0417	0.05155	0.047533333	0.077883333	0.05805	0.04566	0.0602	0.04875	0.0393	0.038	0.04805	0.05458	0.0387	0.049533333	0.0508	0.06628	0.070983333	0.04008	0.050483333	0.0511	0.057	0.0495	0.032425	0.0674	0.05338	0.060933333	0.09314	0.097066667	0.066833333	0.10246	0.056516667	0.044675	0.05155	0.056033333	0.072216667	0.052866667
376	0.079860377	0.079860377	0.0893	0.0893	0.0278	0.052	0.05082	0.037183333	0.038116667	0.034875	0.07266	0.063083333	0.0514	0.0444	0.0527	0.047933333	0.074866667	0.0556	0.04282	0.05612	0.053825	0.040333333	0.034183333	0.046566667	0.05356	0.04076	0.049266667	0.0515	0.06588	0.071033333	0.03914	0.046833333	0.0521	0.0575	0.050383333	0.033275	0.06866	0.05514	0.060266667	0.09288	0.09765	0.068733333	0.1075	0.059066667	0.046325	0.054925	0.055683333	0.07255	0.052533333
377	0.083313167	0.083313167	0.08885	0.08885	0.02668	0.0507	0.055	0.0411	0.042616667	0.032425	0.07154	0.061716667	0.04852	0.041866667	0.051416667	0.045133333	0.07745	0.058033333	0.04658	0.06026	0.05015	0.04015	0.030516667	0.044816667	0.05304	0.03894	0.04915	0.05115	0.06498	0.070233333	0.03832	0.04815	0.05458	0.058866667	0.051883333	0.035575	0.07042	0.05656	0.062033333	0.0944	0.099466667	0.068516667	0.10522	0.059	0.047575	0.0542	0.0592	0.075633333	0.055216667
378	0.08510782	0.08510782	0.091283333	0.091283333	0.02996	0.056533333	0.05416	0.040683333	0.041916667	0.037075	0.07344	0.0652	0.05148	0.041583333	0.052766667	0.04795	0.074983333	0.0565	0.04368	0.0566	0.051525	0.039066667	0.039316667	0.04855	0.05496	0.039	0.050566667	0.051916667	0.06668	0.07175	0.0382	0.047016667	0.05212	0.058866667	0.051366667	0.0354	0.06996	0.05688	0.0618	0.0927	0.099116667	0.068333333	0.1064	0.0584	0.0458	0.053575	0.058466667	0.0768	0.0553
379	0.084670246	0.084670246	0.09225	0.09225	0.0283	0.0495	0.05394	0.039683333	0.043433333	0.035675	0.07318	0.0641	0.05088	0.0443	0.052533333	0.047783333	0.073733333	0.05515	0.0414	0.05932	0.054075	0.042066667	0.02885	0.0473	0.05548	0.04036	0.04985	0.0511	0.06586	0.071033333	0.03894	0.0455	0.05398	0.05925	0.051533333	0.03515	0.07046	0.05888	0.062583333	0.09372	0.100366667	0.0699	0.1063	0.0579	0.047025	0.0547	0.05885	0.07545	0.054716667
380	0.085199457	0.085199457	0.09155	0.09155	0.029	0.052133333	0.0524	0.0363	0.039216667	0.03395	0.07196	0.0624	0.04958	0.041266667	0.050566667	0.045433333	0.077333333	0.0597	0.04552	0.05712	0.0528	0.0396	0.031966667	0.046883333	0.05376	0.0378	0.0481	0.049816667	0.0648	0.0696	0.03666	0.0505	0.05336	0.059533333	0.051916667	0.034075	0.07064	0.05802	0.062583333	0.09392	0.100116667	0.0693	0.1061	0.05835	0.04655	0.055375	0.057483333	0.075333333	0.054233333
381	0.086556897	0.086556897	0.089966667	0.089966667	0.02832	0.0533	0.04692	0.033066667	0.032966667	0.031575	0.06962	0.059733333	0.04804	0.039766667	0.051366667	0.047016667	0.075333333	0.0566	0.04406	0.05508	0.05555	0.04305	0.033966667	0.0443	0.05142	0.03576	0.050016667	0.051183333	0.06646	0.070333333	0.03836	0.046833333	0.05318	0.057916667	0.049883333	0.032475	0.06964	0.05756	0.061	0.09254	0.0988	0.067966667	0.10482	0.057283333	0.04595	0.052775	0.057783333	0.07585	0.053333333
382	0.087652991	0.087652991	0.0882	0.0882	0.02802	0.052066667	0.05124	0.038966667	0.040516667	0.035725	0.0718	0.062666667	0.04536	0.039066667	0.051966667	0.046733333	0.07535	0.057316667	0.04494	0.05208	0.058225	0.044066667	0.03495	0.047666667	0.05446	0.03596	0.050266667	0.051366667	0.06616	0.072066667	0.03886	0.048283333	0.05308	0.05985	0.050783333	0.033075	0.07144	0.05736	0.061533333	0.09348	0.1001	0.0685	0.10608	0.058916667	0.046875	0.054575	0.0582	0.0774	0.05425
383	0.086736753	0.086736753	0.08955	0.08955	0.02966	0.054566667	0.05504	0.036766667	0.039783333	0.033825	0.07142	0.062616667	0.04722	0.04	0.055733333	0.050533333	0.076666667	0.057716667	0.04566	0.05728	0.0513	0.040466667	0.034416667	0.046566667	0.05438	0.03846	0.053116667	0.055066667	0.07006	0.075466667	0.04186	0.049833333	0.05404	0.061483333	0.052	0.0346	0.07216	0.05922	0.0637	0.09456	0.100533333	0.0682	0.10536	0.057866667	0.045675	0.05465	0.0601	0.078583333	0.056133333
384	0.089319428	0.089319428	0.0919	0.0919	0.02818	0.0505	0.0522	0.038066667	0.039033333	0.03325	0.07176	0.0625	0.04818	0.03995	0.05045	0.046983333	0.073516667	0.055583333	0.04232	0.05932	0.0562	0.0433	0.032216667	0.0466	0.05368	0.0375	0.049683333	0.051	0.06576	0.070816667	0.0373	0.046733333	0.05118	0.059066667	0.051216667	0.03255	0.07124	0.0594	0.0609	0.09348	0.10005	0.069333333	0.1059	0.059233333	0.04615	0.05615	0.05795	0.0773	0.054116667
385	0.088013037	0.088013037	0.092733333	0.092733333	0.0297	0.053966667	0.04682	0.034233333	0.038	0.035275	0.07156	0.062933333	0.0496	0.041483333	0.053516667	0.0507	0.0744	0.054233333	0.0414	0.05714	0.052975	0.0395	0.033433333	0.046116667	0.05422	0.03982	0.0516	0.05255	0.06854	0.073416667	0.03926	0.04615	0.0541	0.06215	0.052333333	0.035825	0.0735	0.06082	0.063266667	0.09556	0.102383333	0.070083333	0.1059	0.059716667	0.046575	0.0564	0.059566667	0.08025	0.055483333
386	0.087946665	0.087946665	0.091216667	0.091216667	0.02842	0.0503	0.05046	0.03795	0.039066667	0.03465	0.07106	0.06295	0.04544	0.039616667	0.051516667	0.046016667	0.075066667	0.05605	0.04402	0.05628	0.054675	0.042983333	0.03215	0.046666667	0.0551	0.0379	0.048266667	0.050016667	0.0629	0.070783333	0.03602	0.048533333	0.05306	0.060616667	0.050783333	0.034075	0.07328	0.05942	0.062916667	0.09498	0.101783333	0.067116667	0.10662	0.057983333	0.044825	0.0551	0.058833333	0.079483333	0.054916667
387	0.088818204	0.088818204	0.091083333	0.091083333	0.02966	0.051833333	0.04996	0.0343	0.037066667	0.0345	0.0714	0.061183333	0.04818	0.041016667	0.053583333	0.049183333	0.076816667	0.057583333	0.045	0.05524	0.060875	0.047733333	0.032216667	0.046933333	0.05378	0.03834	0.053383333	0.054166667	0.06676	0.0734	0.03988	0.049533333	0.05258	0.05915	0.051366667	0.03405	0.0725	0.0589	0.062783333	0.09356	0.100983333	0.071083333	0.10884	0.060366667	0.049225	0.0586	0.058133333	0.07845	0.053983333
388	0.09202222	0.09202222	0.092066667	0.092066667	0.02968	0.052566667	0.04936	0.037266667	0.041433333	0.0355	0.07158	0.063433333	0.04886	0.04095	0.048933333	0.04445	0.0755	0.05695	0.04446	0.05476	0.059625	0.048116667	0.036466667	0.047933333	0.05486	0.0382	0.046883333	0.048216667	0.0634	0.069283333	0.03432	0.04865	0.05316	0.060216667	0.052566667	0.0343	0.07366	0.0602	0.062333333	0.09354	0.100966667	0.068616667	0.10466	0.05845	0.04515	0.0553	0.059883333	0.0799	0.055133333
389	0.092790924	0.092790924	0.094166667	0.094166667	0.03008	0.05	0.048	0.034333333	0.038216667	0.039325	0.07564	0.066933333	0.04682	0.039433333	0.049833333	0.045866667	0.076566667	0.057716667	0.04536	0.05968	0.0529	0.042533333	0.034466667	0.05135	0.05864	0.0371	0.048783333	0.04955	0.06456	0.069883333	0.03668	0.049966667	0.05182	0.061266667	0.0514	0.03375	0.07218	0.06034	0.062283333	0.09342	0.101483333	0.068316667	0.106	0.059216667	0.0458	0.056925	0.058716667	0.080883333	0.053833333
390	0.091969693	0.091969693	0.0928	0.0928	0.02968	0.053533333	0.0451	0.025833333	0.027516667	0.0347	0.07128	0.06335	0.04588	0.039116667	0.053233333	0.0491	0.072466667	0.052633333	0.04088	0.05632	0.060425	0.045983333	0.035533333	0.047533333	0.05446	0.0378	0.052833333	0.0533	0.06626	0.07295	0.03904	0.0441	0.05276	0.060683333	0.052333333	0.03425	0.0734	0.06172	0.061433333	0.09338	0.102316667	0.071016667	0.1071	0.060966667	0.048925	0.057575	0.0598	0.0814	0.054483333
391	0.092856228	0.092856228	0.095	0.095	0.02876	0.0553	0.05024	0.034666667	0.03595	0.0371	0.07376	0.063766667	0.04694	0.040866667	0.052233333	0.048033333	0.072583333	0.05355	0.04214	0.05814	0.0549	0.044166667	0.0364	0.051283333	0.05738	0.03858	0.0513	0.0537	0.0671	0.073233333	0.03778	0.0469	0.05594	0.06295	0.05355	0.034925	0.07366	0.06392	0.06315	0.09628	0.10395	0.067083333	0.10418	0.056183333	0.043875	0.054075	0.061916667	0.0837	0.0559
392	0.094428105	0.094428105	0.093033333	0.093033333	0.02994	0.053033333	0.05018	0.037266667	0.039883333	0.03415	0.06904	0.0595	0.04788	0.042366667	0.050816667	0.047466667	0.075683333	0.055433333	0.04428	0.05836	0.05565	0.04215	0.035216667	0.047133333	0.0526	0.0397	0.051533333	0.052616667	0.06668	0.072016667	0.03802	0.04905	0.05354	0.06095	0.051566667	0.03345	0.07288	0.06092	0.062933333	0.09398	0.1017	0.069333333	0.10624	0.059433333	0.046175	0.05665	0.060766667	0.08205	0.0548
393	0.095253272	0.095253272	0.095633333	0.095633333	0.02898	0.0541	0.04958	0.037016667	0.038666667	0.038	0.07406	0.066083333	0.049	0.041116667	0.053683333	0.050433333	0.075483333	0.057383333	0.0454	0.05854	0.056425	0.041433333	0.036816667	0.051566667	0.05748	0.0383	0.054166667	0.054933333	0.0689	0.073666667	0.04038	0.04905	0.05354	0.06155	0.052466667	0.034725	0.07402	0.06232	0.06265	0.09446	0.10215	0.067816667	0.10552	0.0586	0.045125	0.056625	0.060933333	0.083566667	0.055783333
394	0.094147704	0.094147704	0.0907	0.0907	0.03092	0.050666667	0.05272	0.0366	0.038916667	0.039825	0.07598	0.066483333	0.04654	0.039583333	0.05655	0.05265	0.077316667	0.0591	0.04798	0.05512	0.054075	0.043616667	0.032483333	0.053033333	0.05878	0.03906	0.054666667	0.056516667	0.07074	0.07625	0.04164	0.050883333	0.05484	0.06235	0.05245	0.03315	0.07502	0.06404	0.06365	0.09362	0.10335	0.071433333	0.1084	0.0603	0.048425	0.0571	0.059983333	0.0825	0.05525
395	0.096050858	0.096050858	0.091783333	0.091783333	0.03026	0.048166667	0.04668	0.035683333	0.0339	0.03435	0.07306	0.06135	0.04324	0.0381	0.051883333	0.049383333	0.072533333	0.053533333	0.04158	0.05966	0.0576	0.04295	0.031833333	0.049733333	0.05488	0.03574	0.05195	0.05355	0.06752	0.072716667	0.03682	0.046516667	0.0548	0.062033333	0.052783333	0.034775	0.0745	0.06372	0.063283333	0.09472	0.104083333	0.07145	0.10924	0.061216667	0.049375	0.05775	0.061466667	0.085366667	0.05545
396	0.096858226	0.096858226	0.090866667	0.090866667	0.02988	0.053766667	0.04498	0.031983333	0.032666667	0.03565	0.07418	0.064183333	0.0454	0.037833333	0.052883333	0.049866667	0.072	0.053916667	0.04142	0.06004	0.0536	0.0397	0.034916667	0.051833333	0.05482	0.03734	0.0531	0.054083333	0.06942	0.073966667	0.03792	0.045616667	0.0524	0.061066667	0.051533333	0.032775	0.07338	0.06286	0.061683333	0.0926	0.101733333	0.071316667	0.10828	0.062283333	0.0475	0.05885	0.0606	0.083183333	0.0548
397	0.09689604	0.09689604	0.09465	0.09465	0.0293	0.052	0.05018	0.03555	0.03585	0.035575	0.072	0.0638	0.04718	0.041566667	0.0504	0.046633333	0.076833333	0.05925	0.04658	0.06038	0.054775	0.042633333	0.030766667	0.050283333	0.0557	0.03954	0.05005	0.051683333	0.06498	0.072416667	0.03546	0.050983333	0.05386	0.0625	0.053216667	0.0331	0.07478	0.0628	0.06225	0.09442	0.103766667	0.071566667	0.10776	0.0621	0.047975	0.05985	0.060783333	0.08355	0.054933333
398	0.096516667	0.096516667	0.09325	0.09325	0.02886	0.052833333	0.04692	0.032783333	0.037833333	0.03465	0.0701	0.059483333	0.0488	0.043783333	0.050466667	0.0472	0.074266667	0.0553	0.04298	0.06356	0.056225	0.044033333	0.035033333	0.0482	0.05274	0.03944	0.050283333	0.0511	0.06718	0.072383333	0.03704	0.04685	0.05486	0.063983333	0.05375	0.0348	0.07656	0.06482	0.063683333	0.0956	0.105766667	0.070016667	0.10584	0.0594	0.044925	0.05715	0.061633333	0.084966667	0.05555
399	0.097194593	0.097194593	0.095533333	0.095533333	0.03026	0.058533333	0.04458	0.033316667	0.035616667	0.034525	0.07094	0.0609	0.05024	0.042666667	0.052783333	0.04795	0.077	0.058783333	0.04698	0.05908	0.0523	0.040466667	0.03425	0.047633333	0.05384	0.04044	0.050566667	0.05245	0.06716	0.073183333	0.03728	0.0508	0.05284	0.061916667	0.051733333	0.0313	0.07308	0.06176	0.06145	0.09282	0.102883333	0.069833333	0.10552	0.0599	0.046025	0.0584	0.06085	0.083983333	0.053816667
400	0.097027	0.097027	0.09675	0.09675	0.02934	0.055533333	0.04758	0.032083333	0.0352	0.037775	0.0739	0.065766667	0.04566	0.039916667	0.052183333	0.048616667	0.071516667	0.053433333	0.04192	0.05902	0.056675	0.044116667	0.03905	0.05255	0.05804	0.0373	0.051016667	0.05305	0.06666	0.072616667	0.03696	0.0461	0.05286	0.062333333	0.052366667	0.032875	0.07432	0.0648	0.061883333	0.09272	0.10295	0.0736	0.10826	0.062016667	0.0475	0.059675	0.061183333	0.085166667	0.054783333
401	0.098208113	0.098208113	0.095983333	0.095983333	0.03166	0.053266667	0.05158	0.035333333	0.03955	0.0343	0.07084	0.060216667	0.04568	0.0387	0.05215	0.048916667	0.07585	0.057	0.0464	0.05838	0.054575	0.042666667	0.0347	0.047816667	0.05388	0.03692	0.053516667	0.0535	0.06878	0.0738	0.03806	0.049016667	0.05276	0.062316667	0.051716667	0.03305	0.07494	0.06562	0.063316667	0.09308	0.1023	0.071616667	0.1072	0.06125	0.04725	0.05915	0.06095	0.084733333	0.054133333
402	0.096046215	0.096046215	0.091866667	0.091866667	0.03154	0.0547	0.04732	0.0305	0.036666667	0.0323	0.06764	0.058566667	0.04704	0.04055	0.04985	0.046983333	0.075033333	0.0571	0.04508	0.06352	0.054925	0.04645	0.036616667	0.046483333	0.05028	0.0387	0.050316667	0.0518	0.06568	0.072783333	0.03456	0.050266667	0.05388	0.064566667	0.053266667	0.03405	0.07616	0.06644	0.0634	0.09506	0.10425	0.070966667	0.10794	0.061316667	0.047675	0.05805	0.063783333	0.088483333	0.056516667
403	0.096596646	0.096596646	0.09535	0.09535	0.03098	0.055533333	0.0458	0.029983333	0.032133333	0.029025	0.06768	0.056216667	0.04588	0.04065	0.0532	0.050733333	0.075683333	0.057533333	0.04626	0.05874	0.0565	0.043583333	0.034433333	0.046233333	0.04938	0.03838	0.054483333	0.0564	0.06982	0.07525	0.03944	0.051166667	0.05488	0.06395	0.053283333	0.03395	0.0756	0.0659	0.0643	0.09356	0.1046	0.0721	0.10868	0.061433333	0.04585	0.060875	0.064283333	0.088133333	0.0557
404	0.097733743	0.097733743	0.0927	0.0927	0.0326	0.059066667	0.05032	0.030716667	0.033883333	0.032225	0.06882	0.057816667	0.0465	0.04	0.050483333	0.048133333	0.073916667	0.05655	0.04526	0.05918	0.05275	0.041633333	0.0395	0.04795	0.05242	0.03786	0.0507	0.05415	0.06642	0.07385	0.03646	0.048333333	0.0538	0.062733333	0.05255	0.033375	0.0753	0.06596	0.06375	0.09278	0.104766667	0.073433333	0.10882	0.062516667	0.047325	0.0612	0.062083333	0.087616667	0.055683333
405	0.100701396	0.100701396	0.095066667	0.095066667	0.03046	0.0535	0.04998	0.034116667	0.039483333	0.036275	0.07218	0.061716667	0.04834	0.041433333	0.051816667	0.049783333	0.07525	0.057716667	0.04592	0.05892	0.0571	0.04365	0.0328	0.049783333	0.0565	0.03988	0.05305	0.054866667	0.0695	0.0744	0.03812	0.050183333	0.05474	0.0642	0.05395	0.0349	0.07676	0.068	0.063916667	0.0934	0.105416667	0.072033333	0.10734	0.061066667	0.04645	0.06055	0.063983333	0.0895	0.056516667
406	0.099754808	0.099754808	0.093933333	0.093933333	0.0323	0.052933333	0.05282	0.03515	0.0404	0.039025	0.07544	0.06515	0.04634	0.041	0.0497	0.04855	0.073766667	0.057	0.04464	0.06126	0.057625	0.043183333	0.0364	0.0544	0.05968	0.03848	0.052266667	0.053783333	0.06798	0.073866667	0.03596	0.050483333	0.055	0.0661	0.0552	0.035575	0.07764	0.06814	0.06575	0.09606	0.107616667	0.073883333	0.11062	0.06265	0.0476	0.062075	0.064583333	0.089966667	0.056816667
407	0.095455657	0.095455657	0.0958	0.0958	0.03198	0.0583	0.04866	0.03	0.035016667	0.03425	0.07314	0.060266667	0.04458	0.038816667	0.0495	0.048466667	0.074966667	0.058816667	0.04476	0.05338	0.0564	0.0445	0.036716667	0.05035	0.05284	0.03888	0.052416667	0.054666667	0.0671	0.0733	0.0346	0.049816667	0.05424	0.065633333	0.053716667	0.03465	0.078	0.0687	0.065183333	0.0943	0.107433333	0.076233333	0.11232	0.064366667	0.0501	0.063975	0.065033333	0.090133333	0.055816667
408	0.099986109	0.099986109	0.092883333	0.092883333	0.03092	0.053433333	0.04596	0.03135	0.03135	0.037125	0.07254	0.061583333	0.04284	0.038866667	0.049566667	0.0486	0.076016667	0.05905	0.04668	0.06134	0.056325	0.04235	0.033883333	0.051183333	0.05624	0.03746	0.051083333	0.053033333	0.06672	0.073216667	0.03414	0.049933333	0.05478	0.064983333	0.0544	0.0337	0.07758	0.06972	0.065216667	0.0943	0.107216667	0.0753	0.11184	0.064716667	0.049575	0.0628	0.065966667	0.091933333	0.0571
409	0.09727071	0.09727071	0.091983333	0.091983333	0.03116	0.062033333	0.04612	0.0324	0.0347	0.034275	0.07004	0.061016667	0.04466	0.038816667	0.047716667	0.0454	0.07565	0.057433333	0.0453	0.06166	0.059875	0.047283333	0.040033333	0.049316667	0.05434	0.03734	0.04875	0.051683333	0.06492	0.071516667	0.03084	0.050183333	0.054	0.064416667	0.052766667	0.03455	0.07598	0.06846	0.06445	0.09412	0.106833333	0.075116667	0.11184	0.064866667	0.0479	0.064675	0.0631	0.090383333	0.055183333
410	0.097190949	0.097190949	0.095816667	0.095816667	0.03198	0.050766667	0.0482	0.0326	0.035083333	0.03605	0.07178	0.059883333	0.04366	0.037766667	0.047566667	0.047033333	0.072666667	0.054733333	0.04304	0.05942	0.0586	0.045133333	0.0283	0.050716667	0.0546	0.03616	0.050983333	0.0527	0.06594	0.07195	0.03276	0.048183333	0.05686	0.067333333	0.0563	0.0371	0.08048	0.07154	0.068966667	0.095	0.108966667	0.07535	0.11144	0.063716667	0.0481	0.064375	0.068316667	0.0941	0.058066667
411	0.096403261	0.096403261	0.091816667	0.091816667	0.0319	0.056833333	0.04768	0.029516667	0.031666667	0.03295	0.07124	0.059866667	0.04272	0.035533333	0.052616667	0.052416667	0.072066667	0.052933333	0.04196	0.05976	0.058825	0.045183333	0.033733333	0.0511	0.05408	0.03476	0.0561	0.05825	0.07202	0.0779	0.03862	0.047116667	0.05486	0.065266667	0.0539	0.03345	0.0774	0.06886	0.064333333	0.09332	0.107033333	0.076983333	0.11222	0.063966667	0.048975	0.06485	0.06635	0.092033333	0.0559
412	0.098951238	0.098951238	0.091833333	0.091833333	0.03224	0.054	0.04334	0.0287	0.032466667	0.03615	0.0731	0.0603	0.04518	0.0391	0.0529	0.050283333	0.075916667	0.058716667	0.04508	0.05996	0.056225	0.043116667	0.03145	0.050666667	0.05564	0.03856	0.0558	0.058166667	0.07144	0.077383333	0.03838	0.051916667	0.05448	0.0647	0.05355	0.0342	0.07536	0.07008	0.064616667	0.09276	0.106983333	0.076516667	0.11276	0.06545	0.047325	0.065	0.0661	0.093266667	0.055566667
413	0.101309134	0.101309134	0.093433333	0.093433333	0.03178	0.054866667	0.0477	0.029033333	0.036733333	0.0364	0.07268	0.060683333	0.04542	0.040966667	0.048116667	0.04605	0.075116667	0.0579	0.04622	0.05622	0.0586	0.044216667	0.035666667	0.0511	0.05648	0.03944	0.049116667	0.05125	0.06586	0.072633333	0.03178	0.051233333	0.0568	0.067933333	0.056366667	0.03605	0.0791	0.07288	0.066866667	0.0957	0.110133333	0.077133333	0.11174	0.065533333	0.048525	0.0641	0.069166667	0.096183333	0.058716667
414	0.098620333	0.098620333	0.095866667	0.095866667	0.03234	0.065033333	0.04596	0.0326	0.036733333	0.030175	0.06582	0.056	0.04298	0.036883333	0.048083333	0.045566667	0.074833333	0.057516667	0.04496	0.05858	0.059725	0.047783333	0.0366	0.046516667	0.05104	0.03642	0.050483333	0.052116667	0.06728	0.073083333	0.0324	0.052	0.05494	0.066466667	0.054366667	0.035625	0.07904	0.07098	0.0641	0.09436	0.107383333	0.0789	0.11358	0.066666667	0.050725	0.0677	0.066266667	0.0947	0.05635
415	0.099079205	0.099079205	0.092283333	0.092283333	0.03034	0.056633333	0.04742	0.028716667	0.03605	0.036225	0.0726	0.061733333	0.04372	0.039866667	0.05035	0.0468	0.078266667	0.060183333	0.04722	0.06062	0.058425	0.046116667	0.03695	0.053133333	0.05748	0.03752	0.051933333	0.055316667	0.0679	0.075533333	0.0333	0.054333333	0.05342	0.063833333	0.052033333	0.03255	0.0758	0.07062	0.063916667	0.09284	0.106966667	0.07945	0.1162	0.067683333	0.049575	0.068275	0.064616667	0.092616667	0.054383333
416	0.098555213	0.098555213	0.094816667	0.094816667	0.03218	0.0532	0.04634	0.02905	0.033966667	0.03865	0.0738	0.062366667	0.0433	0.036466667	0.0535	0.05175	0.079616667	0.0614	0.04822	0.05718	0.056525	0.044983333	0.038416667	0.0547	0.05754	0.03604	0.055616667	0.0583	0.07198	0.07945	0.03712	0.054433333	0.05476	0.066466667	0.053933333	0.033925	0.07784	0.07218	0.064866667	0.09422	0.10795	0.0837	0.11842	0.069133333	0.051625	0.06955	0.066966667	0.09545	0.055983333
417	0.097844883	0.097844883	0.089816667	0.089816667	0.032	0.0561	0.04008	0.024466667	0.0267	0.0384	0.07458	0.06195	0.04398	0.037033333	0.04965	0.047716667	0.075783333	0.058133333	0.04684	0.06106	0.055275	0.044983333	0.040883333	0.055633333	0.05756	0.03912	0.052316667	0.056116667	0.0702	0.076733333	0.03396	0.051033333	0.05764	0.068566667	0.0565	0.035575	0.0809	0.07458	0.0672	0.0959	0.1103	0.0816	0.11498	0.068483333	0.0516	0.0703	0.069983333	0.0986	0.058333333
418	0.097001348	0.097001348	0.089916667	0.089916667	0.0319	0.062033333	0.04884	0.030533333	0.033383333	0.033975	0.07196	0.06	0.0442	0.041183333	0.049216667	0.046233333	0.079816667	0.063466667	0.0522	0.06336	0.0606	0.044483333	0.042366667	0.051833333	0.05418	0.03832	0.052633333	0.055216667	0.06852	0.076866667	0.03322	0.057383333	0.05648	0.068816667	0.057333333	0.03605	0.08032	0.07506	0.068033333	0.0951	0.1106	0.082066667	0.11696	0.06765	0.051575	0.07075	0.071116667	0.100016667	0.05805
419	0.097446485	0.097446485	0.088866667	0.088866667	0.03166	0.058866667	0.04978	0.0303	0.03495	0.037425	0.07194	0.059016667	0.0433	0.037816667	0.05055	0.049166667	0.079733333	0.063666667	0.05038	0.06086	0.060925	0.04915	0.038466667	0.053616667	0.05604	0.03458	0.052233333	0.05455	0.06808	0.076466667	0.0352	0.056283333	0.05564	0.0684	0.055416667	0.03545	0.07932	0.07352	0.066883333	0.09428	0.109033333	0.080683333	0.1156	0.0674	0.0503	0.067375	0.0677	0.099033333	0.055516667
420	0.097067686	0.097067686	0.090166667	0.090166667	0.03188	0.052233333	0.05406	0.034416667	0.035683333	0.035125	0.0709	0.058416667	0.04486	0.04055	0.0512	0.049533333	0.075883333	0.05975	0.04706	0.06534	0.058425	0.04555	0.035816667	0.05275	0.0564	0.04056	0.05265	0.055483333	0.06668	0.076066667	0.03288	0.053016667	0.05504	0.067766667	0.0547	0.033275	0.07896	0.07382	0.067416667	0.09034	0.109216667	0.083566667	0.11986	0.069816667	0.05155	0.070225	0.069316667	0.0987	0.0569
421	0.096528183	0.096528183	0.088233333	0.088233333	0.03112	0.060933333	0.04936	0.031483333	0.03535	0.0404	0.07466	0.063633333	0.04958	0.044133333	0.051983333	0.0485	0.078766667	0.062833333	0.05122	0.06246	0.0618	0.046466667	0.039016667	0.056866667	0.06018	0.04214	0.05195	0.053883333	0.06952	0.075666667	0.03368	0.057866667	0.05676	0.06925	0.0565	0.0358	0.07908	0.0761	0.0676	0.09326	0.112366667	0.082233333	0.1151	0.067183333	0.049425	0.068	0.069683333	0.099566667	0.056516667
422	0.100721113	0.100721113	0.093283333	0.093283333	0.03158	0.059333333	0.05276	0.03645	0.039016667	0.03925	0.074	0.0636	0.04744	0.045166667	0.050516667	0.047316667	0.082816667	0.066633333	0.0553	0.06364	0.059525	0.045216667	0.037783333	0.05525	0.06058	0.04158	0.051616667	0.0521	0.06976	0.07395	0.03314	0.0625	0.05714	0.068783333	0.057666667	0.036675	0.08128	0.07602	0.067783333	0.09424	0.110366667	0.08245	0.11496	0.067	0.048875	0.0676	0.071666667	0.10105	0.057933333
423	0.098720277	0.098720277	0.093983333	0.093983333	0.03146	0.0572	0.04936	0.031616667	0.036883333	0.042475	0.07658	0.065	0.05026	0.044666667	0.055	0.051116667	0.081283333	0.064466667	0.05264	0.06396	0.057875	0.045416667	0.037583333	0.058933333	0.06244	0.04292	0.056816667	0.058683333	0.07328	0.080116667	0.03856	0.059966667	0.056	0.067533333	0.057433333	0.0358	0.07988	0.07538	0.0691	0.09322	0.1101	0.0843	0.11692	0.067716667	0.05045	0.071725	0.070416667	0.100833333	0.057466667
424	0.095426667	0.095426667	0.09215	0.09215	0.03236	0.056366667	0.05156	0.0325	0.0338	0.042525	0.07738	0.06665	0.049	0.0453	0.057633333	0.05415	0.07795	0.06415	0.05294	0.06518	0.060325	0.048416667	0.034166667	0.05905	0.06236	0.0465	0.058	0.06065	0.07576	0.079966667	0.03996	0.05785	0.0572	0.069866667	0.058283333	0.037875	0.08364	0.07814	0.06965	0.09396	0.113916667	0.08365	0.11572	0.06715	0.0504	0.06965	0.071566667	0.102483333	0.058916667
425	0.097350174	0.097350174	0.087133333	0.087133333	0.03366	0.0576	0.0497	0.034416667	0.038533333	0.03825	0.07434	0.061466667	0.04506	0.041833333	0.053433333	0.051483333	0.075216667	0.059266667	0.0469	0.06364	0.058875	0.049683333	0.04075	0.055933333	0.05814	0.04234	0.054733333	0.058133333	0.07142	0.078533333	0.03588	0.054166667	0.05584	0.06795	0.056983333	0.0368	0.0804	0.07852	0.0682	0.09318	0.110616667	0.083916667	0.11692	0.065683333	0.050225	0.071025	0.072116667	0.102966667	0.0567
426	0.095075419	0.095075419	0.0881	0.0881	0.03446	0.057733333	0.05134	0.031983333	0.034033333	0.037675	0.0733	0.059583333	0.04526	0.04325	0.051883333	0.05015	0.07965	0.064233333	0.05254	0.05822	0.05975	0.047133333	0.039316667	0.05555	0.05784	0.04208	0.055316667	0.058033333	0.07208	0.077683333	0.03542	0.060083333	0.05726	0.0684	0.058983333	0.0367	0.08158	0.07662	0.0694	0.09242	0.11235	0.088583333	0.1225	0.070783333	0.05385	0.07365	0.073616667	0.104816667	0.0571
427	0.094799991	0.094799991	0.091166667	0.091166667	0.03434	0.0531	0.0548	0.0375	0.039933333	0.042775	0.07696	0.062666667	0.0475	0.045983333	0.0491	0.047933333	0.080333333	0.067583333	0.0547	0.0616	0.058875	0.0472	0.030966667	0.059633333	0.06094	0.04412	0.051966667	0.055	0.06852	0.07375	0.03328	0.062883333	0.0594	0.07135	0.060733333	0.03975	0.08364	0.08336	0.072116667	0.09622	0.11675	0.087	0.12098	0.068883333	0.052425	0.073575	0.075383333	0.107216667	0.05935
428	0.096987004	0.096987004	0.0875	0.0875	0.03148	0.055066667	0.0526	0.031083333	0.03485	0.0428	0.07834	0.067083333	0.04642	0.044083333	0.0537	0.05195	0.077466667	0.06315	0.0505	0.06204	0.063075	0.0471	0.038683333	0.060383333	0.06456	0.04276	0.056833333	0.059983333	0.07294	0.078133333	0.03614	0.058466667	0.05998	0.073183333	0.063733333	0.04075	0.08516	0.08458	0.073133333	0.09564	0.116883333	0.090066667	0.1226	0.070216667	0.05325	0.0752	0.077716667	0.109933333	0.061616667
429	0.098445121	0.098445121	0.090233333	0.090233333	0.03364	0.053833333	0.04976	0.031583333	0.034883333	0.042225	0.07622	0.064833333	0.04462	0.042166667	0.05145	0.049083333	0.079566667	0.063616667	0.05162	0.0666	0.064125	0.049483333	0.0397	0.05845	0.0632	0.04116	0.052716667	0.055783333	0.07068	0.076183333	0.03434	0.061583333	0.05712	0.069766667	0.060483333	0.038025	0.08256	0.0815	0.06975	0.09198	0.112766667	0.087766667	0.12082	0.068866667	0.051875	0.07405	0.074116667	0.10865	0.0595
430	0.099974707	0.099974707	0.089166667	0.089166667	0.03178	0.053466667	0.05432	0.030566667	0.038383333	0.040075	0.076	0.063333333	0.05178	0.049766667	0.055583333	0.05415	0.0789	0.064383333	0.05388	0.06598	0.0638	0.049233333	0.037516667	0.056866667	0.06122	0.04716	0.056383333	0.05825	0.0764	0.079083333	0.0385	0.061916667	0.05808	0.07105	0.062216667	0.037825	0.08516	0.08442	0.0712	0.09344	0.1139	0.0909	0.12354	0.072133333	0.05465	0.07695	0.076183333	0.1076	0.059366667
431	0.098071055	0.098071055	0.08865	0.08865	0.03308	0.056133333	0.05602	0.0337	0.042283333	0.03965	0.07462	0.062383333	0.0501	0.0493	0.053833333	0.0507	0.080383333	0.068516667	0.05594	0.06456	0.066275	0.049716667	0.038866667	0.058183333	0.06158	0.04732	0.053766667	0.057666667	0.07284	0.075916667	0.03364	0.064766667	0.0585	0.070866667	0.063533333	0.0395	0.08584	0.085	0.07205	0.094	0.116616667	0.090183333	0.12334	0.070916667	0.054425	0.076375	0.076083333	0.1114	0.059533333
432	0.097876071	0.097876071	0.088366667	0.088366667	0.03544	0.0634	0.05878	0.034883333	0.042116667	0.0433	0.07872	0.06695	0.0474	0.046533333	0.0564	0.053466667	0.0773	0.06345	0.05338	0.06432	0.0642	0.051566667	0.044033333	0.062533333	0.06374	0.04488	0.057833333	0.06195	0.0748	0.077983333	0.03688	0.06175	0.05786	0.072616667	0.063133333	0.041	0.08628	0.08634	0.072016667	0.09206	0.1161	0.089483333	0.12258	0.069366667	0.053275	0.076875	0.079066667	0.113966667	0.059933333
433	0.095547583	0.095547583	0.0862	0.0862	0.03602	0.062733333	0.05736	0.032533333	0.041833333	0.040775	0.07688	0.0647	0.04778	0.0465	0.0617	0.060866667	0.079616667	0.06595	0.05638	0.07014	0.063725	0.050366667	0.0399	0.059566667	0.06284	0.04644	0.064333333	0.06815	0.083	0.0852	0.04422	0.06505	0.05808	0.070333333	0.06315	0.040075	0.08636	0.08646	0.071433333	0.09372	0.114833333	0.093833333	0.1258	0.072383333	0.056425	0.08015	0.079483333	0.115983333	0.0611
434	0.095275871	0.095275871	0.086433333	0.086433333	0.03602	0.059633333	0.0523	0.032233333	0.038116667	0.046675	0.08198	0.06795	0.05016	0.050833333	0.0559	0.055216667	0.0763	0.065283333	0.05428	0.06894	0.071925	0.056266667	0.0403	0.064	0.06596	0.05048	0.058266667	0.060516667	0.07694	0.079133333	0.03906	0.064216667	0.0595	0.072883333	0.065716667	0.04105	0.08934	0.08932	0.074233333	0.09486	0.118016667	0.090416667	0.12156	0.068266667	0.0521	0.076875	0.080433333	0.116166667	0.061816667
435	0.095760604	0.095760604	0.0854	0.0854	0.037	0.062066667	0.05596	0.031683333	0.041716667	0.04865	0.08286	0.070083333	0.0476	0.0485	0.0549	0.052666667	0.0738	0.0634	0.0524	0.06588	0.0619	0.0483	0.043866667	0.06615	0.06846	0.04798	0.055966667	0.05985	0.07494	0.076233333	0.03702	0.062516667	0.06022	0.075733333	0.067066667	0.04395	0.09204	0.09232	0.075883333	0.09522	0.119366667	0.092083333	0.12472	0.0696	0.054775	0.077975	0.082616667	0.1185	0.063866667
436	0.102160816	0.102160816	0.089116667	0.089116667	0.03632	0.062566667	0.05336	0.030733333	0.039166667	0.0497	0.08524	0.072583333	0.0513	0.052966667	0.058	0.055983333	0.0807	0.070183333	0.05938	0.06846	0.06435	0.054666667	0.041583333	0.068316667	0.07142	0.05138	0.0575	0.0651	0.07862	0.080633333	0.04028	0.070066667	0.0579	0.072233333	0.064866667	0.041375	0.0892	0.0908	0.075466667	0.09312	0.117383333	0.0957	0.12708	0.072733333	0.056425	0.08125	0.080783333	0.1182	0.062483333
437	0.098393084	0.098393084	0.0885	0.0885	0.03758	0.062333333	0.05874	0.034883333	0.045516667	0.0432	0.07768	0.066833333	0.04986	0.053733333	0.059433333	0.057183333	0.075366667	0.0672	0.05446	0.06806	0.064675	0.054483333	0.042716667	0.063216667	0.06516	0.05128	0.06005	0.065716667	0.07966	0.081483333	0.0407	0.064883333	0.06084	0.0753	0.069333333	0.0461	0.0949	0.09552	0.079933333	0.09718	0.12195	0.093566667	0.12514	0.06965	0.0546	0.07985	0.084516667	0.122266667	0.064283333
438	0.099545078	0.099545078	0.0863	0.0863	0.03806	0.0665	0.0533	0.027466667	0.03675	0.048325	0.08484	0.070383333	0.04636	0.050266667	0.060033333	0.057366667	0.075616667	0.06625	0.05578	0.06838	0.071025	0.060033333	0.04475	0.067133333	0.06972	0.04978	0.058433333	0.063466667	0.07794	0.079133333	0.0397	0.0673	0.062	0.07535	0.069583333	0.045075	0.0952	0.09686	0.07825	0.0958	0.12065	0.0973	0.12644	0.0706	0.0549	0.082325	0.085666667	0.12425	0.06475
439	0.096773522	0.096773522	0.091966667	0.091966667	0.03818	0.069833333	0.05402	0.028533333	0.0392	0.0487	0.08172	0.069666667	0.04856	0.052666667	0.059533333	0.058183333	0.075	0.065383333	0.05544	0.06492	0.067	0.053816667	0.048883333	0.067533333	0.06988	0.0524	0.060216667	0.066683333	0.07834	0.08065	0.0407	0.067183333	0.06026	0.0735	0.067366667	0.042975	0.0928	0.09494	0.077316667	0.09428	0.120033333	0.096883333	0.12918	0.070516667	0.0574	0.080975	0.0846	0.124783333	0.063066667
440	0.099277879	0.099277879	0.086616667	0.086616667	0.03736	0.0616	0.05938	0.033216667	0.044916667	0.0412	0.07818	0.06495	0.0509	0.0549	0.053983333	0.0539	0.07905	0.070883333	0.05986	0.07046	0.064475	0.054516667	0.045416667	0.0615	0.06714	0.05326	0.055616667	0.06075	0.07438	0.076283333	0.03654	0.071383333	0.06086	0.075816667	0.0707	0.0453	0.09496	0.09676	0.079033333	0.09518	0.121866667	0.097933333	0.12872	0.070616667	0.05705	0.08315	0.08615	0.126466667	0.064266667
441	0.095041995	0.095041995	0.086433333	0.086433333	0.03852	0.0636	0.05776	0.03305	0.0439	0.045875	0.081	0.06935	0.05062	0.056	0.0599	0.057916667	0.074883333	0.067116667	0.05706	0.07	0.06455	0.05375	0.0441	0.06645	0.06924	0.05498	0.060716667	0.064216667	0.07908	0.079316667	0.04176	0.0689	0.06042	0.076183333	0.071183333	0.046475	0.09602	0.09954	0.078983333	0.0964	0.121933333	0.097516667	0.12672	0.0707	0.0561	0.0815	0.087283333	0.1251	0.06495
442	0.096275274	0.096275274	0.08725	0.08725	0.03692	0.0618	0.0579	0.03745	0.045616667	0.047125	0.08132	0.06835	0.05366	0.058466667	0.06185	0.059883333	0.075983333	0.0672	0.05878	0.07064	0.06895	0.058516667	0.04605	0.065416667	0.06776	0.0579	0.061083333	0.066433333	0.08138	0.081533333	0.04354	0.069983333	0.06202	0.076516667	0.072	0.045925	0.09694	0.10026	0.079783333	0.09442	0.1213	0.09955	0.12794	0.068883333	0.05605	0.082375	0.089	0.12855	0.065333333
443	0.095518985	0.095518985	0.083683333	0.083683333	0.03838	0.064233333	0.06364	0.0392	0.050533333	0.04865	0.08302	0.072316667	0.05374	0.05945	0.0615	0.060416667	0.0753	0.06855	0.05866	0.07328	0.06925	0.05995	0.046716667	0.06935	0.07376	0.05696	0.06205	0.066666667	0.08162	0.0817	0.04388	0.071283333	0.06162	0.07475	0.070583333	0.04485	0.09514	0.10136	0.0794	0.09222	0.121516667	0.099583333	0.1283	0.070383333	0.0581	0.083475	0.08695	0.128	0.063933333
444	0.097557771	0.097557771	0.0853	0.0853	0.0385	0.0639	0.06116	0.035316667	0.05065	0.04975	0.08146	0.0723	0.05088	0.058583333	0.061283333	0.061583333	0.075916667	0.069366667	0.06	0.07706	0.0653	0.056133333	0.0444	0.068366667	0.0716	0.0571	0.060683333	0.066466667	0.08186	0.079983333	0.04412	0.073966667	0.06212	0.075683333	0.074166667	0.047375	0.09762	0.1028	0.08135	0.09396	0.123816667	0.099733333	0.1294	0.069683333	0.057575	0.0822	0.08895	0.13155	0.064966667
445	0.095522218	0.095522218	0.084916667	0.084916667	0.03922	0.0627	0.06468	0.039016667	0.0526	0.05065	0.08258	0.0727	0.05536	0.063083333	0.066016667	0.064216667	0.079483333	0.073766667	0.06432	0.07266	0.064475	0.055833333	0.042	0.068833333	0.0734	0.05984	0.06435	0.069066667	0.08568	0.082816667	0.04678	0.077883333	0.0636	0.076616667	0.074633333	0.050425	0.09998	0.10466	0.083066667	0.09474	0.125483333	0.1024	0.13058	0.072366667	0.058975	0.08505	0.091183333	0.13365	0.066616667
446	0.09293621	0.09293621	0.086783333	0.086783333	0.03726	0.0624	0.06752	0.0395	0.05015	0.050875	0.08326	0.073216667	0.0563	0.064183333	0.0699	0.067466667	0.078916667	0.074433333	0.06482	0.0766	0.06655	0.063266667	0.0467	0.0685	0.0726	0.05998	0.066316667	0.070733333	0.08804	0.085916667	0.0497	0.077583333	0.06532	0.078433333	0.0772	0.05165	0.10128	0.10798	0.0855	0.09796	0.127266667	0.10105	0.12956	0.070483333	0.056925	0.084625	0.09295	0.135016667	0.068866667
447	0.09627472	0.09627472	0.085033333	0.085033333	0.03822	0.059133333	0.06736	0.040283333	0.054116667	0.0533	0.08552	0.074983333	0.05836	0.067033333	0.0631	0.060466667	0.073516667	0.067866667	0.06036	0.07828	0.069275	0.062716667	0.04265	0.070316667	0.07618	0.06374	0.060066667	0.063166667	0.08262	0.07905	0.04384	0.073666667	0.06234	0.075983333	0.073616667	0.048325	0.09938	0.1046	0.083666667	0.09408	0.125033333	0.100533333	0.1282	0.069566667	0.05595	0.082775	0.090066667	0.133066667	0.065516667
448	0.095323208	0.095323208	0.08515	0.08515	0.03786	0.074366667	0.07142	0.043416667	0.058416667	0.05335	0.08402	0.0734	0.06064	0.068416667	0.070466667	0.068816667	0.078966667	0.074916667	0.06456	0.07406	0.0726	0.062783333	0.049816667	0.069	0.07598	0.06336	0.066783333	0.07025	0.0902	0.086483333	0.05088	0.078383333	0.06256	0.076783333	0.075116667	0.049525	0.10034	0.10502	0.08355	0.09538	0.125166667	0.10035	0.12938	0.06835	0.0561	0.08345	0.092833333	0.1336	0.067416667
449	0.095343165	0.095343165	0.0851	0.0851	0.03834	0.062633333	0.06536	0.0391	0.051533333	0.05565	0.08704	0.077866667	0.06242	0.0702	0.069966667	0.068566667	0.075766667	0.072683333	0.06286	0.07662	0.070275	0.061333333	0.047083333	0.0711	0.0788	0.06454	0.06615	0.069133333	0.08918	0.0847	0.05126	0.077683333	0.06552	0.079983333	0.077416667	0.05165	0.1024	0.10748	0.086616667	0.09604	0.129	0.102016667	0.12944	0.0698	0.0564	0.083225	0.095266667	0.135866667	0.06995
450	0.0966637	0.0966637	0.08515	0.08515	0.03808	0.067133333	0.0667	0.041583333	0.0552	0.05565	0.0867	0.077516667	0.06362	0.072216667	0.070433333	0.06805	0.077616667	0.074066667	0.06426	0.07926	0.0703	0.060666667	0.04865	0.072266667	0.07894	0.06608	0.0659	0.068733333	0.0884	0.0838	0.04942	0.077983333	0.06382	0.078266667	0.076716667	0.051425	0.10194	0.10706	0.085466667	0.09524	0.127033333	0.103366667	0.13098	0.0695	0.05715	0.08595	0.0945	0.135016667	0.06805
451	0.097755327	0.097755327	0.08595	0.08595	0.03756	0.069033333	0.067	0.040983333	0.054183333	0.05655	0.08834	0.0788	0.06422	0.073633333	0.071616667	0.069666667	0.076116667	0.072516667	0.06334	0.07758	0.0691	0.061966667	0.048833333	0.073516667	0.08054	0.06728	0.067333333	0.0701	0.09078	0.086183333	0.05142	0.078016667	0.06182	0.07715	0.075883333	0.050325	0.0997	0.10632	0.084583333	0.09476	0.124816667	0.103683333	0.13046	0.06955	0.056275	0.085975	0.094416667	0.13535	0.0662
452	0.094686233	0.094686233	0.083016667	0.083016667	0.03848	0.065266667	0.0681	0.0415	0.054083333	0.056875	0.0877	0.07875	0.06488	0.074133333	0.072266667	0.06905	0.077933333	0.075266667	0.06564	0.07648	0.067225	0.0588	0.046716667	0.0729	0.0804	0.06828	0.06625	0.068933333	0.09086	0.085333333	0.05134	0.081183333	0.06324	0.077633333	0.076283333	0.049975	0.10106	0.10706	0.08545	0.0939	0.1263	0.104266667	0.1322	0.069616667	0.0574	0.08605	0.095133333	0.135983333	0.066966667
453	0.095837394	0.095837394	0.0824	0.0824	0.03822	0.065366667	0.0678	0.042083333	0.056283333	0.0566	0.08862	0.079266667	0.06446	0.074816667	0.07075	0.068116667	0.0784	0.0765	0.06702	0.07498	0.06945	0.064733333	0.0482	0.074116667	0.08238	0.06956	0.0648	0.06795	0.08902	0.0827	0.04886	0.081333333	0.0634	0.0783	0.077066667	0.051475	0.10156	0.1088	0.085733333	0.09454	0.126983333	0.105266667	0.13256	0.069616667	0.0574	0.08575	0.096366667	0.13735	0.06755
454	0.096911518	0.096911518	0.082816667	0.082816667	0.03904	0.0651	0.0691	0.040333333	0.0572	0.0588	0.08788	0.079266667	0.06656	0.07605	0.074033333	0.0716	0.078716667	0.077416667	0.0683	0.08014	0.0713	0.064733333	0.050816667	0.073816667	0.0821	0.07046	0.0684	0.0715	0.09184	0.086883333	0.0536	0.082983333	0.06298	0.07795	0.077416667	0.051	0.10154	0.10786	0.085216667	0.09248	0.12685	0.104	0.13074	0.06895	0.05625	0.084875	0.096666667	0.138833333	0.06735
455	0.095730219	0.095730219	0.0821	0.0821	0.03962	0.0661	0.06846	0.042566667	0.059933333	0.05795	0.08816	0.080683333	0.06538	0.0769	0.075683333	0.073233333	0.0777	0.076133333	0.0683	0.0776	0.072675	0.06215	0.049483333	0.073866667	0.0822	0.0703	0.069816667	0.07305	0.09398	0.08845	0.05502	0.082733333	0.0645	0.079516667	0.078716667	0.05255	0.10288	0.11016	0.087266667	0.09388	0.1273	0.10465	0.13212	0.0684	0.056025	0.085875	0.098583333	0.1405	0.068966667
456	0.096371457	0.096371457	0.084533333	0.084533333	0.0389	0.065733333	0.0734	0.044666667	0.062283333	0.057125	0.08734	0.07905	0.06642	0.076866667	0.075866667	0.072733333	0.077866667	0.075083333	0.0669	0.08106	0.071575	0.063816667	0.053266667	0.073716667	0.08184	0.0708	0.0696	0.072066667	0.09372	0.087783333	0.05422	0.082166667	0.06362	0.0786	0.078133333	0.05155	0.10204	0.11076	0.08735	0.0939	0.126916667	0.107666667	0.13286	0.070583333	0.0581	0.088125	0.097733333	0.140566667	0.068166667
457	0.096176439	0.096176439	0.083533333	0.083533333	0.038	0.0664	0.06944	0.043466667	0.05955	0.058975	0.08844	0.08045	0.06764	0.07695	0.078166667	0.076433333	0.079416667	0.0774	0.06952	0.08142	0.070775	0.062483333	0.049216667	0.07455	0.0838	0.07024	0.071566667	0.0737	0.09676	0.089566667	0.05694	0.083966667	0.06502	0.07985	0.079766667	0.05335	0.10226	0.11236	0.088483333	0.09478	0.127383333	0.105633333	0.1314	0.06835	0.056525	0.086225	0.0996	0.14055	0.069033333
458	0.097824993	0.097824993	0.081816667	0.081816667	0.03798	0.0657	0.07172	0.042733333	0.06205	0.058675	0.08758	0.079766667	0.06822	0.079	0.07795	0.075066667	0.0795	0.07835	0.0699	0.0802	0.071075	0.06315	0.046383333	0.0739	0.08268	0.0724	0.07075	0.073166667	0.09522	0.0893	0.05604	0.08545	0.06598	0.08015	0.080216667	0.053575	0.1035	0.112	0.08805	0.0948	0.129033333	0.106683333	0.13274	0.068566667	0.056525	0.086525	0.100566667	0.141383333	0.070733333
459	0.096605779	0.096605779	0.082033333	0.082033333	0.03838	0.064466667	0.07322	0.044233333	0.061366667	0.058575	0.08776	0.080216667	0.0701	0.0805	0.079466667	0.07655	0.081033333	0.08075	0.07194	0.0819	0.07205	0.0632	0.049466667	0.073833333	0.08464	0.07316	0.072366667	0.074233333	0.09846	0.091066667	0.058	0.087716667	0.0646	0.07985	0.0794	0.053375	0.10246	0.111	0.088316667	0.09442	0.128066667	0.107766667	0.13414	0.069616667	0.0578	0.08705	0.10175	0.141216667	0.069233333
460	0.096164697	0.096164697	0.083866667	0.083866667	0.03838	0.066666667	0.07484	0.0451	0.061916667	0.057375	0.08662	0.078966667	0.0721	0.0825	0.079766667	0.07625	0.081866667	0.0809	0.07234	0.07894	0.07	0.0614	0.048983333	0.072183333	0.08182	0.07462	0.071866667	0.072666667	0.09814	0.091	0.05692	0.08865	0.066	0.08145	0.081133333	0.053475	0.10396	0.11188	0.089533333	0.0956	0.12965	0.108183333	0.13334	0.069916667	0.057175	0.087275	0.10285	0.1415	0.069566667
461	0.098791392	0.098791392	0.083116667	0.083116667	0.03846	0.068033333	0.07466	0.047216667	0.0636	0.0588	0.0879	0.079933333	0.0723	0.08285	0.080933333	0.0772	0.08105	0.07925	0.07192	0.0809	0.07295	0.065433333	0.05045	0.073733333	0.08414	0.07398	0.072133333	0.07365	0.0996	0.092083333	0.05806	0.087433333	0.06632	0.081983333	0.081483333	0.054175	0.1036	0.11346	0.090583333	0.09596	0.130416667	0.109416667	0.13482	0.070066667	0.057675	0.0882	0.103733333	0.14365	0.071033333
462	0.098130891	0.098130891	0.08365	0.08365	0.03934	0.069233333	0.07308	0.045066667	0.0648	0.0585	0.0892	0.080566667	0.07246	0.083433333	0.0803	0.076516667	0.08085	0.080066667	0.07254	0.08274	0.074875	0.067033333	0.051466667	0.074916667	0.08446	0.07474	0.072183333	0.073083333	0.1003	0.091633333	0.0577	0.087166667	0.06642	0.081033333	0.0813	0.05395	0.10426	0.11308	0.089866667	0.09484	0.129283333	0.10985	0.13368	0.069783333	0.057075	0.088475	0.1034	0.14385	0.070416667
463	0.097736667	0.097736667	0.084	0.084	0.03844	0.065533333	0.07366	0.045116667	0.061366667	0.060625	0.08924	0.080666667	0.07278	0.083116667	0.0808	0.077033333	0.0822	0.082033333	0.07462	0.07994	0.070925	0.064133333	0.048933333	0.075933333	0.086	0.0759	0.0725	0.07325	0.10002	0.092616667	0.0582	0.090366667	0.06592	0.082366667	0.08205	0.054275	0.10496	0.11438	0.091883333	0.09572	0.130916667	0.109683333	0.13428	0.06985	0.056125	0.08815	0.10375	0.144166667	0.071066667
464	0.097753266	0.097753266	0.0856	0.0856	0.03928	0.066066667	0.07496	0.0477	0.066433333	0.0604	0.09032	0.08195	0.07318	0.083	0.0798	0.076966667	0.082916667	0.082116667	0.07394	0.08224	0.074125	0.063616667	0.048916667	0.077066667	0.08676	0.0753	0.071883333	0.072783333	0.09986	0.092133333	0.05734	0.090766667	0.06606	0.082	0.081583333	0.05395	0.10524	0.11352	0.091266667	0.09572	0.13035	0.111283333	0.13526	0.070983333	0.057875	0.090075	0.104033333	0.143916667	0.070083333
465	0.096635607	0.096635607	0.0844	0.0844	0.03956	0.067133333	0.07346	0.046266667	0.065383333	0.060025	0.08888	0.0803	0.0728	0.0831	0.083533333	0.080016667	0.08145	0.08135	0.0739	0.0831	0.0748	0.066116667	0.048666667	0.075283333	0.0869	0.07568	0.074916667	0.076683333	0.1034	0.096066667	0.06046	0.090366667	0.06574	0.082183333	0.0823	0.055	0.10626	0.11536	0.091916667	0.09598	0.132016667	0.112283333	0.13658	0.07045	0.05765	0.08945	0.105283333	0.14675	0.071033333
466	0.096912968	0.096912968	0.085283333	0.085283333	0.03852	0.066966667	0.074	0.04605	0.063016667	0.060875	0.09128	0.082366667	0.07384	0.085283333	0.0818	0.07915	0.08105	0.080866667	0.07282	0.08444	0.072525	0.065083333	0.048783333	0.077666667	0.08812	0.07724	0.073516667	0.0753	0.10342	0.094583333	0.05868	0.089583333	0.06628	0.082333333	0.082783333	0.055	0.1055	0.11512	0.091633333	0.0954	0.130483333	0.110883333	0.13514	0.069516667	0.057175	0.088825	0.10595	0.146933333	0.071533333
467	0.095894496	0.095894496	0.086716667	0.086716667	0.03892	0.0665	0.0712	0.042383333	0.061666667	0.0601	0.08912	0.080666667	0.07432	0.0845	0.084133333	0.081	0.083	0.081716667	0.07436	0.08292	0.07195	0.064633333	0.049433333	0.076983333	0.08738	0.077	0.075333333	0.0759	0.1044	0.0962	0.06102	0.091533333	0.06704	0.082983333	0.082983333	0.055475	0.1054	0.1163	0.092333333	0.0949	0.13055	0.112816667	0.13612	0.070033333	0.0577	0.090575	0.106266667	0.147233333	0.071216667
468	0.097956509	0.097956509	0.086683333	0.086683333	0.03946	0.066433333	0.07386	0.04785	0.066516667	0.0622	0.09166	0.0823	0.07378	0.085283333	0.082883333	0.0797	0.08185	0.082416667	0.07414	0.0813	0.07235	0.065566667	0.049666667	0.078483333	0.089	0.07686	0.0744	0.07575	0.10362	0.09485	0.05946	0.0907	0.06658	0.083216667	0.082933333	0.0559	0.1068	0.11656	0.0926	0.0953	0.1311	0.113183333	0.1372	0.070233333	0.05775	0.090375	0.10725	0.147366667	0.071666667
469	0.099200376	0.099200376	0.0853	0.0853	0.03932	0.066466667	0.0753	0.045783333	0.065133333	0.060875	0.09058	0.081666667	0.0748	0.08645	0.084883333	0.079983333	0.082683333	0.082416667	0.07602	0.08424	0.073175	0.06435	0.051766667	0.077166667	0.0891	0.07724	0.07525	0.076516667	0.10444	0.097	0.0607	0.09195	0.06648	0.083183333	0.083516667	0.055525	0.10572	0.11614	0.092516667	0.09594	0.130466667	0.113466667	0.13738	0.07125	0.057925	0.090125	0.107916667	0.148883333	0.072566667
470	0.097396485	0.097396485	0.08675	0.08675	0.03978	0.067433333	0.07742	0.047633333	0.0659	0.061275	0.08974	0.081366667	0.07564	0.086283333	0.084316667	0.080766667	0.084066667	0.0839	0.0762	0.08468	0.0745	0.066166667	0.0523	0.07725	0.08878	0.07788	0.0745	0.075816667	0.10458	0.096033333	0.06062	0.0939	0.0676	0.084633333	0.084216667	0.056475	0.1076	0.11786	0.093516667	0.09564	0.132216667	0.1127	0.1364	0.070516667	0.058375	0.090675	0.107766667	0.149066667	0.072266667
471	0.098983891	0.098983891	0.085466667	0.085466667	0.04034	0.069533333	0.07898	0.049333333	0.066033333	0.061775	0.0913	0.082316667	0.07714	0.088666667	0.0856	0.0813	0.082633333	0.08275	0.07558	0.08526	0.075775	0.068516667	0.052433333	0.078066667	0.0899	0.07962	0.07555	0.076066667	0.10632	0.097133333	0.06074	0.092483333	0.06878	0.0852	0.085583333	0.056875	0.1085	0.1194	0.095616667	0.09764	0.13355	0.113816667	0.13742	0.0711	0.05905	0.090375	0.109216667	0.149283333	0.073266667
472	0.096997639	0.096997639	0.0873	0.0873	0.03908	0.070533333	0.07474	0.04855	0.065533333	0.062925	0.09136	0.083383333	0.07662	0.088216667	0.085166667	0.080383333	0.083233333	0.083083333	0.07674	0.08256	0.076425	0.0676	0.052916667	0.079616667	0.09144	0.07896	0.074366667	0.075066667	0.10608	0.096	0.06144	0.093833333	0.06792	0.084983333	0.085266667	0.055975	0.1077	0.11868	0.094266667	0.0962	0.132916667	0.114583333	0.13792	0.071116667	0.058625	0.091125	0.10915	0.149483333	0.072266667
473	0.098427925	0.098427925	0.0877	0.0877	0.0389	0.067966667	0.07646	0.048216667	0.066716667	0.060825	0.09018	0.081116667	0.07666	0.0878	0.085016667	0.080816667	0.084833333	0.084416667	0.07738	0.08522	0.0733	0.0647	0.051283333	0.077916667	0.08934	0.07788	0.074416667	0.075016667	0.10524	0.09635	0.06002	0.094933333	0.06836	0.0856	0.08515	0.0572	0.10778	0.11874	0.095216667	0.09722	0.13225	0.113833333	0.13812	0.070466667	0.056975	0.09005	0.1097	0.149666667	0.073083333
474	0.097959596	0.097959596	0.088166667	0.088166667	0.03958	0.069333333	0.07522	0.0479	0.064333333	0.060825	0.09042	0.081316667	0.07744	0.08865	0.086533333	0.0816	0.082866667	0.0832	0.07556	0.08548	0.074725	0.0672	0.05265	0.077616667	0.08878	0.07814	0.07645	0.0758	0.10622	0.097383333	0.06218	0.092633333	0.0673	0.083866667	0.0837	0.056075	0.10698	0.11678	0.093283333	0.0957	0.1318	0.114666667	0.13742	0.0719	0.0586	0.0914	0.109516667	0.148833333	0.072066667
475	0.097145143	0.097145143	0.087433333	0.087433333	0.03932	0.0687	0.07526	0.047466667	0.064666667	0.061275	0.09102	0.08085	0.07732	0.089383333	0.08595	0.081516667	0.084	0.0838	0.07622	0.08282	0.074225	0.0678	0.051766667	0.07845	0.08952	0.07886	0.075316667	0.075333333	0.10516	0.096116667	0.06028	0.093683333	0.06834	0.085516667	0.085333333	0.057675	0.10844	0.11882	0.09485	0.09614	0.133383333	0.114566667	0.13686	0.070166667	0.05775	0.090625	0.11055	0.14965	0.07185
476	0.098159008	0.098159008	0.087366667	0.087366667	0.04048	0.0691	0.07582	0.046816667	0.065516667	0.06055	0.08966	0.0811	0.07496	0.086566667	0.0861	0.0826	0.082516667	0.0816	0.07466	0.0845	0.074	0.066916667	0.0517	0.0774	0.08848	0.07782	0.07635	0.077133333	0.10724	0.098083333	0.06222	0.09215	0.06884	0.085533333	0.08575	0.0573	0.1075	0.11844	0.095116667	0.09676	0.132733333	0.114733333	0.13818	0.0708	0.058725	0.091925	0.1116	0.150233333	0.073216667
477	0.097182877	0.097182877	0.088766667	0.088766667	0.04062	0.067766667	0.07514	0.046916667	0.06615	0.0622	0.091	0.0813	0.07676	0.087416667	0.085816667	0.082283333	0.084883333	0.0836	0.0764	0.08532	0.072075	0.06515	0.050333333	0.078366667	0.0903	0.07786	0.076633333	0.076616667	0.10626	0.097416667	0.06238	0.094333333	0.06806	0.0846	0.084466667	0.056875	0.10674	0.11756	0.093983333	0.0958	0.1326	0.115866667	0.13778	0.07175	0.05905	0.092225	0.11085	0.148983333	0.071816667
478	0.097397171	0.097397171	0.090366667	0.090366667	0.0392	0.0689	0.07528	0.046283333	0.064733333	0.06105	0.09052	0.081433333	0.07598	0.086716667	0.083966667	0.080066667	0.082233333	0.081266667	0.07472	0.08534	0.0757	0.06625	0.05155	0.078316667	0.0898	0.07798	0.074216667	0.074433333	0.104	0.094933333	0.05934	0.092133333	0.06714	0.083183333	0.084133333	0.055925	0.10606	0.11676	0.092816667	0.09432	0.130133333	0.114933333	0.13736	0.06995	0.057525	0.091675	0.110716667	0.149666667	0.0717
479	0.098110228	0.098110228	0.08985	0.08985	0.04022	0.071366667	0.07632	0.047183333	0.0662	0.05905	0.08822	0.079233333	0.07358	0.0859	0.083766667	0.080333333	0.0805	0.080983333	0.07274	0.08454	0.07285	0.062133333	0.052366667	0.076466667	0.0874	0.077	0.073466667	0.074516667	0.10398	0.094666667	0.05956	0.091033333	0.06824	0.085033333	0.084766667	0.057725	0.10676	0.11764	0.094133333	0.09502	0.131433333	0.1147	0.1375	0.071283333	0.05875	0.09265	0.11135	0.1508	0.073166667
480	0.096974113	0.096974113	0.088683333	0.088683333	0.03882	0.071	0.0733	0.044516667	0.06315	0.0587	0.08854	0.078566667	0.07386	0.085983333	0.081883333	0.0798	0.08375	0.083233333	0.07638	0.0841	0.075425	0.067883333	0.053333333	0.076716667	0.08686	0.07642	0.073166667	0.074916667	0.10282	0.093766667	0.05874	0.093183333	0.06778	0.0842	0.084733333	0.058	0.10684	0.11804	0.092816667	0.09494	0.131133333	0.114133333	0.13762	0.070116667	0.05705	0.09145	0.110766667	0.149716667	0.071316667
481	0.096744813	0.096744813	0.088983333	0.088983333	0.03928	0.067733333	0.0749	0.046816667	0.064816667	0.062975	0.09216	0.081833333	0.07504	0.08655	0.083183333	0.080233333	0.082966667	0.08245	0.07464	0.08392	0.074575	0.0662	0.05015	0.079733333	0.09092	0.07706	0.073566667	0.075183333	0.10242	0.0946	0.05884	0.0929	0.06728	0.0838	0.084566667	0.055925	0.10592	0.11712	0.09335	0.09316	0.131183333	0.113783333	0.13672	0.0705	0.057425	0.091575	0.111616667	0.14865	0.071783333
482	0.097748459	0.097748459	0.0892	0.0892	0.03944	0.064833333	0.07488	0.044816667	0.063933333	0.060925	0.09062	0.081216667	0.07544	0.086516667	0.081116667	0.078566667	0.082183333	0.081416667	0.07364	0.08368	0.074125	0.066533333	0.050466667	0.0774	0.08988	0.07832	0.072433333	0.07265	0.10176	0.0927	0.05738	0.092183333	0.0664	0.08295	0.082933333	0.055725	0.10496	0.1164	0.092066667	0.0929	0.129183333	0.115466667	0.13836	0.071483333	0.0592	0.0926	0.111766667	0.14955	0.071833333
483	0.09749269	0.09749269	0.090733333	0.090733333	0.03918	0.067433333	0.07722	0.046516667	0.06545	0.061775	0.09108	0.081383333	0.07566	0.086566667	0.086766667	0.083983333	0.0836	0.083866667	0.07612	0.08242	0.073425	0.066083333	0.0502	0.078333333	0.09	0.07768	0.078	0.0785	0.1067	0.09795	0.06318	0.094766667	0.06856	0.08445	0.08565	0.058725	0.1072	0.11754	0.093816667	0.09404	0.13135	0.114966667	0.13888	0.07105	0.05885	0.09255	0.114366667	0.150533333	0.0728
484	0.097488146	0.097488146	0.09035	0.09035	0.03966	0.0672	0.07454	0.047266667	0.0657	0.062025	0.09094	0.08095	0.07652	0.088516667	0.08615	0.083433333	0.083766667	0.084066667	0.07654	0.08564	0.072675	0.067483333	0.0512	0.078483333	0.09068	0.07914	0.0781	0.077616667	0.10558	0.097533333	0.06224	0.094116667	0.0671	0.083366667	0.084733333	0.056775	0.10602	0.11688	0.093216667	0.09188	0.131	0.115133333	0.1383	0.071583333	0.05985	0.09365	0.1122	0.14995	0.07215
485	0.098196467	0.098196467	0.091516667	0.091516667	0.0394	0.067833333	0.07576	0.045966667	0.066483333	0.0616	0.09064	0.081466667	0.07678	0.089016667	0.08435	0.081916667	0.0834	0.0819	0.07518	0.08752	0.0736	0.067266667	0.053033333	0.0779	0.0905	0.07944	0.075316667	0.075166667	0.104	0.0945	0.06042	0.092766667	0.0684	0.083916667	0.085016667	0.058625	0.10658	0.11768	0.094016667	0.09302	0.130316667	0.11445	0.13724	0.070833333	0.058325	0.091925	0.114283333	0.152166667	0.073116667
486	0.097851731	0.097851731	0.093033333	0.093033333	0.03954	0.068533333	0.07522	0.046933333	0.067783333	0.06385	0.09256	0.0829	0.07734	0.0898	0.087316667	0.0845	0.0847	0.084516667	0.07728	0.08726	0.075925	0.0677	0.052533333	0.079566667	0.09214	0.07972	0.077066667	0.077066667	0.10682	0.097166667	0.0627	0.095133333	0.06844	0.085066667	0.086116667	0.058325	0.10694	0.11838	0.0937	0.094	0.13185	0.113733333	0.13722	0.070516667	0.057575	0.092275	0.11425	0.152516667	0.073666667
487	0.097548682	0.097548682	0.094933333	0.094933333	0.04066	0.068066667	0.07686	0.047666667	0.066983333	0.063425	0.09156	0.082266667	0.07774	0.090733333	0.087716667	0.0849	0.085333333	0.0853	0.07836	0.08658	0.07875	0.069416667	0.052483333	0.078666667	0.09126	0.08028	0.07745	0.077233333	0.10684	0.09765	0.06262	0.0963	0.06894	0.084866667	0.086483333	0.0593	0.1083	0.11938	0.095	0.09384	0.132066667	0.114983333	0.13808	0.0712	0.0583	0.092625	0.114866667	0.152533333	0.0738
488	0.097739595	0.097739595	0.097383333	0.097383333	0.0403	0.0714	0.07678	0.048633333	0.068866667	0.063975	0.09238	0.082516667	0.07828	0.090416667	0.0866	0.083383333	0.086016667	0.086166667	0.0786	0.08962	0.076625	0.068283333	0.053933333	0.079333333	0.09246	0.0801	0.0762	0.0759	0.106	0.0959	0.06184	0.097266667	0.06832	0.085016667	0.08575	0.05865	0.10684	0.11806	0.09405	0.09322	0.130833333	0.115516667	0.13824	0.071166667	0.059125	0.093425	0.1138	0.151283333	0.072383333
489	0.098943044	0.098943044	0.097766667	0.097766667	0.041	0.0687	0.078	0.0492	0.069216667	0.06485	0.09376	0.083983333	0.07772	0.091216667	0.087766667	0.084783333	0.08565	0.08605	0.07866	0.08852	0.07645	0.06965	0.052616667	0.081	0.09438	0.08032	0.078466667	0.077033333	0.1081	0.09765	0.06334	0.097216667	0.06832	0.085333333	0.085983333	0.059025	0.10812	0.1187	0.094616667	0.09408	0.13165	0.115916667	0.13954	0.071616667	0.0589	0.0935	0.114983333	0.15255	0.073883333
490	0.099274196	0.099274196	0.100933333	0.100933333	0.04064	0.069833333	0.0796	0.05025	0.069816667	0.06435	0.09274	0.083383333	0.07858	0.0914	0.08985	0.086383333	0.085466667	0.08565	0.07826	0.08758	0.074875	0.06665	0.053333333	0.08035	0.0939	0.08064	0.079483333	0.078216667	0.10964	0.0991	0.0646	0.09685	0.06862	0.085983333	0.086216667	0.05995	0.10808	0.11964	0.0951	0.09418	0.13175	0.11545	0.13832	0.07135	0.0587	0.092975	0.11565	0.152416667	0.07375
491	0.099451665	0.099451665	0.10275	0.10275	0.04054	0.068666667	0.07794	0.050266667	0.06945	0.064525	0.09324	0.082983333	0.07984	0.091083333	0.090866667	0.087183333	0.083966667	0.083766667	0.0764	0.0872	0.07545	0.06835	0.05235	0.08085	0.09372	0.08152	0.079983333	0.078516667	0.10998	0.099383333	0.06454	0.094816667	0.06964	0.086783333	0.087916667	0.060025	0.1092	0.12082	0.095766667	0.09454	0.133716667	0.114683333	0.13842	0.071033333	0.05845	0.0933	0.11685	0.15375	0.074633333
492	0.099746651	0.099746651	0.104483333	0.104483333	0.03956	0.068	0.0796	0.0502	0.0701	0.0633	0.09212	0.082083333	0.08012	0.092266667	0.09095	0.086866667	0.08585	0.08625	0.07866	0.08718	0.0767	0.06885	0.054333333	0.080633333	0.09312	0.082	0.079916667	0.078166667	0.11058	0.0994	0.06534	0.098083333	0.0698	0.087283333	0.08685	0.059875	0.10866	0.1208	0.096116667	0.09496	0.133266667	0.11635	0.13978	0.07245	0.059225	0.0941	0.11685	0.153566667	0.075083333
493	0.098145709	0.098145709	0.108266667	0.108266667	0.04004	0.068766667	0.07898	0.050733333	0.069833333	0.063775	0.09356	0.08295	0.0807	0.092366667	0.089266667	0.08585	0.085933333	0.085166667	0.07876	0.08612	0.07495	0.069333333	0.053166667	0.080683333	0.09394	0.08182	0.07865	0.0769	0.10934	0.098416667	0.06392	0.097416667	0.07016	0.087133333	0.087866667	0.061475	0.10964	0.12044	0.096883333	0.09498	0.133533333	0.115183333	0.13916	0.071533333	0.0586	0.0939	0.117766667	0.154	0.0749
494	0.098897027	0.098897027	0.111016667	0.111016667	0.03964	0.068833333	0.08068	0.052183333	0.0715	0.06275	0.0918	0.081783333	0.07984	0.092033333	0.0897	0.08615	0.085933333	0.0867	0.07878	0.08652	0.076275	0.068666667	0.05335	0.079633333	0.09338	0.08092	0.078783333	0.077716667	0.11026	0.099533333	0.06472	0.097216667	0.07084	0.087166667	0.088266667	0.061525	0.10952	0.12078	0.096916667	0.09538	0.133133333	0.11695	0.13952	0.0725	0.05955	0.09505	0.1188	0.154683333	0.0754
495	0.098930601	0.098930601	0.114016667	0.114016667	0.04038	0.070266667	0.07756	0.04955	0.0699	0.06495	0.09332	0.082883333	0.08002	0.0916	0.08845	0.085433333	0.085733333	0.08605	0.0792	0.08826	0.0765	0.06945	0.05445	0.081	0.09474	0.0818	0.078616667	0.077	0.10964	0.0987	0.06392	0.098083333	0.07012	0.087316667	0.088033333	0.061575	0.10984	0.12046	0.09735	0.09468	0.133366667	0.1173	0.1393	0.07205	0.0596	0.0947	0.1188	0.1547	0.07565
496	0.099209158	0.099209158	0.119316667	0.119316667	0.04012	0.0693	0.07716	0.047766667	0.069033333	0.0654	0.09424	0.083033333	0.07956	0.092483333	0.089483333	0.087366667	0.085616667	0.086016667	0.0781	0.08866	0.0779	0.0702	0.054066667	0.082066667	0.09576	0.08168	0.079383333	0.07785	0.11166	0.099083333	0.0648	0.09775	0.07082	0.0881	0.088333333	0.062225	0.11074	0.12166	0.097766667	0.09488	0.13355	0.117083333	0.13982	0.0723	0.06005	0.09505	0.118383333	0.1539	0.075366667
497	0.099675728	0.099675728	0.12325	0.12325	0.04008	0.071333333	0.07982	0.051766667	0.068783333	0.06375	0.09286	0.081433333	0.0803	0.092233333	0.0888	0.085833333	0.085966667	0.085583333	0.07882	0.09	0.079475	0.072066667	0.055133333	0.081416667	0.09486	0.08202	0.078583333	0.076233333	0.11136	0.098583333	0.0631	0.0983	0.0699	0.087616667	0.088133333	0.062925	0.1101	0.1206	0.097716667	0.0942	0.132516667	0.118366667	0.14062	0.0727	0.0596	0.0956	0.12005	0.15585	0.075666667
498	0.098821748	0.098821748	0.128133333	0.128133333	0.0406	0.070766667	0.07792	0.049	0.068083333	0.065575	0.0942	0.082716667	0.0793	0.091633333	0.090916667	0.08705	0.0875	0.087066667	0.07942	0.0886	0.078225	0.0692	0.054916667	0.082516667	0.09594	0.08168	0.079466667	0.0781	0.1122	0.099816667	0.06484	0.100133333	0.0711	0.088383333	0.08845	0.0626	0.11138	0.12206	0.09855	0.09522	0.1332	0.117483333	0.14006	0.0713	0.0581	0.0949	0.12045	0.155666667	0.075933333
499	0.099816389	0.099816389	0.134016667	0.134016667	0.0408	0.071	0.08028	0.052116667	0.070816667	0.06595	0.09536	0.08355	0.08116	0.093083333	0.090183333	0.087583333	0.085533333	0.08565	0.0782	0.08996	0.0786	0.071733333	0.055383333	0.0841	0.09702	0.08338	0.08035	0.07865	0.11302	0.10015	0.06536	0.098233333	0.07046	0.088033333	0.088383333	0.062725	0.11088	0.1218	0.098166667	0.0951	0.133066667	0.12055	0.14202	0.073866667	0.061125	0.097325	0.121316667	0.157416667	0.07595
500	0.098705962	0.098705962	0.14055	0.14055	0.041	0.0693	0.0779	0.04845	0.06935	0.064925	0.0944	0.0821	0.08014	0.091916667	0.089566667	0.0863	0.085833333	0.086133333	0.08002	0.08936	0.0757	0.067366667	0.05465	0.083366667	0.09558	0.08246	0.07915	0.078016667	0.11288	0.09955	0.06392	0.099433333	0.07076	0.089266667	0.089016667	0.06395	0.11136	0.12284	0.099616667	0.09546	0.133616667	0.1207	0.14392	0.073816667	0.062125	0.09745	0.121716667	0.15685	0.076483333
501	0.098831101	0.098831101	0.146333333	0.146333333	0.04074	0.069466667	0.07904	0.049583333	0.070466667	0.064375	0.09402	0.082666667	0.081	0.092716667	0.09025	0.08815	0.086183333	0.086566667	0.08054	0.0872	0.078	0.069016667	0.054833333	0.083766667	0.09678	0.08218	0.0811	0.079383333	0.11464	0.1018	0.06512	0.099366667	0.07154	0.088866667	0.089666667	0.0634	0.11194	0.12294	0.0996	0.09546	0.133366667	0.120033333	0.14316	0.073983333	0.061775	0.097575	0.1225	0.159166667	0.076433333
502	0.098868696	0.098868696	0.153583333	0.153583333	0.04228	0.070533333	0.07652	0.049533333	0.068766667	0.06615	0.09614	0.083733333	0.08118	0.093266667	0.0897	0.0871	0.086616667	0.0875	0.08108	0.08742	0.0779	0.069883333	0.0556	0.084566667	0.0972	0.08314	0.07975	0.078133333	0.11458	0.100683333	0.06444	0.1006	0.07148	0.08975	0.090266667	0.0652	0.11202	0.12448	0.10005	0.09584	0.133833333	0.119783333	0.14238	0.073516667	0.061825	0.097925	0.12355	0.158633333	0.076383333
503	0.097698997	0.097698997	0.16395	0.16395	0.04194	0.072266667	0.07822	0.048483333	0.069433333	0.065725	0.09582	0.082	0.08196	0.092383333	0.091766667	0.09	0.088033333	0.0887	0.08202	0.09008	0.079325	0.070533333	0.057883333	0.085166667	0.09732	0.083	0.082216667	0.0804	0.11662	0.10345	0.06642	0.101833333	0.07198	0.09085	0.090166667	0.065425	0.1133	0.1256	0.100516667	0.09594	0.134316667	0.122516667	0.14444	0.074616667	0.06325	0.099825	0.124516667	0.1602	0.07765
504	0.099222863	0.099222863	0.173016667	0.173016667	0.04124	0.0704	0.07972	0.05135	0.071866667	0.06645	0.0963	0.082733333	0.08232	0.0935	0.0901	0.087933333	0.0887	0.088116667	0.08246	0.08908	0.081325	0.073733333	0.055933333	0.08635	0.09962	0.08404	0.0809	0.07895	0.11566	0.100766667	0.06496	0.102916667	0.07104	0.09055	0.091233333	0.06635	0.11262	0.1252	0.100666667	0.09532	0.134083333	0.1222	0.14486	0.075633333	0.062725	0.0997	0.1241	0.161266667	0.077283333
505	0.099490904	0.099490904	0.181033333	0.181033333	0.04242	0.070766667	0.08	0.051583333	0.070416667	0.070225	0.099	0.086483333	0.0822	0.09255	0.09025	0.088266667	0.0876	0.087966667	0.0813	0.09276	0.0787	0.07185	0.056916667	0.089133333	0.10238	0.08414	0.080383333	0.079316667	0.11604	0.10145	0.06468	0.102066667	0.07148	0.090733333	0.090583333	0.066	0.1131	0.12492	0.100766667	0.09454	0.133883333	0.123166667	0.14458	0.0756	0.064175	0.099525	0.125583333	0.16055	0.078216667
506	0.098101079	0.098101079	0.19085	0.19085	0.04286	0.072	0.08132	0.050416667	0.072283333	0.068325	0.09912	0.085633333	0.0827	0.093383333	0.093566667	0.091333333	0.088633333	0.089016667	0.08318	0.09234	0.078025	0.07145	0.057433333	0.089	0.10106	0.08474	0.083083333	0.081383333	0.11994	0.1049	0.06808	0.103833333	0.07278	0.09135	0.0914	0.067625	0.11496	0.12706	0.10265	0.09578	0.1355	0.1234	0.14636	0.075433333	0.064225	0.099525	0.1258	0.163483333	0.078466667
507	0.099530781	0.099530781	0.201133333	0.201133333	0.04364	0.070833333	0.0791	0.049333333	0.071466667	0.069025	0.0983	0.084966667	0.08322	0.093766667	0.092216667	0.090683333	0.088	0.087216667	0.08198	0.09064	0.079225	0.07235	0.054383333	0.088083333	0.10044	0.0865	0.083183333	0.080833333	0.1195	0.103883333	0.0669	0.1024	0.07242	0.091316667	0.09215	0.067575	0.11496	0.12674	0.10265	0.09602	0.135166667	0.12425	0.14692	0.075416667	0.065875	0.1008	0.127066667	0.163966667	0.078816667
508	0.09853583	0.09853583	0.213866667	0.213866667	0.04372	0.0739	0.07998	0.051266667	0.071066667	0.06665	0.09672	0.082566667	0.08348	0.094333333	0.091783333	0.090566667	0.088833333	0.088533333	0.0841	0.09222	0.08105	0.07155	0.0576	0.08685	0.09878	0.08602	0.0826	0.080266667	0.12094	0.104216667	0.06632	0.103483333	0.07354	0.093016667	0.092816667	0.0689	0.11604	0.1276	0.10335	0.09636	0.13685	0.125566667	0.14754	0.075933333	0.0666	0.1023	0.128166667	0.16555	0.0799
509	0.099487567	0.099487567	0.227666667	0.227666667	0.04404	0.075733333	0.0793	0.0495	0.070483333	0.068925	0.099	0.08485	0.08368	0.093733333	0.0921	0.090433333	0.088566667	0.087833333	0.08352	0.0902	0.0807	0.074383333	0.057133333	0.088783333	0.10042	0.08628	0.082416667	0.08035	0.12122	0.104416667	0.06696	0.103566667	0.0741	0.09315	0.093383333	0.0695	0.11652	0.12844	0.10475	0.09822	0.13715	0.125266667	0.1478	0.076033333	0.06625	0.1013	0.12885	0.1656	0.08035
510	0.100515846	0.100515846	0.2379	0.2379	0.04446	0.071733333	0.07788	0.050316667	0.071266667	0.067825	0.0986	0.084083333	0.08428	0.09435	0.092716667	0.090933333	0.0894	0.08975	0.0853	0.0939	0.083625	0.072616667	0.056833333	0.0884	0.10022	0.08678	0.0817	0.08	0.12086	0.104633333	0.06666	0.105966667	0.07434	0.093983333	0.093566667	0.0706	0.11634	0.12988	0.10425	0.09716	0.137483333	0.12555	0.1485	0.0764	0.06685	0.101775	0.129383333	0.167383333	0.080633333
511	0.099159742	0.099159742	0.250183333	0.250183333	0.04474	0.076266667	0.08146	0.053316667	0.071933333	0.069625	0.10106	0.085116667	0.08434	0.09465	0.092983333	0.0913	0.087233333	0.0877	0.08258	0.09142	0.082475	0.07415	0.059566667	0.0912	0.10336	0.08736	0.083583333	0.081683333	0.12352	0.10655	0.06782	0.103916667	0.0749	0.0944	0.094616667	0.07225	0.11676	0.12996	0.1058	0.0978	0.136966667	0.1251	0.1484	0.075683333	0.06605	0.101575	0.130983333	0.168833333	0.081683333
512	0.097591975	0.097591975	0.262166667	0.262166667	0.04506	0.072566667	0.079	0.051066667	0.071983333	0.06995	0.09998	0.085133333	0.08436	0.09355	0.0921	0.090483333	0.087916667	0.088716667	0.0853	0.09238	0.080475	0.074083333	0.058033333	0.091183333	0.10292	0.08678	0.081666667	0.080016667	0.12148	0.10585	0.06714	0.10475	0.0759	0.09455	0.094016667	0.0719	0.11648	0.13066	0.104966667	0.09716	0.136866667	0.126533333	0.14946	0.076566667	0.06775	0.10105	0.13125	0.169266667	0.08175
513	0.099819644	0.099819644	0.2765	0.2765	0.04562	0.072633333	0.08124	0.0533	0.074	0.068275	0.09938	0.083666667	0.08412	0.094816667	0.094033333	0.092733333	0.090066667	0.090466667	0.08682	0.09198	0.084325	0.075483333	0.05825	0.089483333	0.10072	0.08782	0.0847	0.082433333	0.12382	0.107533333	0.06974	0.106716667	0.07512	0.095533333	0.094683333	0.0716	0.11756	0.13116	0.1061	0.09746	0.137883333	0.127683333	0.1506	0.077483333	0.068575	0.103025	0.133166667	0.170183333	0.081766667
514	0.099880091	0.099880091	0.287583333	0.287583333	0.0466	0.0761	0.083	0.052833333	0.074666667	0.068975	0.0987	0.084533333	0.08522	0.095066667	0.092083333	0.091383333	0.08895	0.08985	0.08556	0.09222	0.084875	0.074166667	0.06155	0.09055	0.10074	0.0885	0.082933333	0.08125	0.12268	0.1066	0.06774	0.1066	0.0749	0.095516667	0.0947	0.072625	0.1165	0.1322	0.104833333	0.0975	0.137783333	0.128716667	0.1516	0.07835	0.070025	0.103475	0.13175	0.169983333	0.0809
515	0.099511166	0.099511166	0.299533333	0.299533333	0.04652	0.0767	0.07794	0.05045	0.071183333	0.06995	0.09976	0.083783333	0.08362	0.0939	0.092866667	0.091666667	0.089733333	0.0902	0.08702	0.09388	0.084875	0.076683333	0.05895	0.09115	0.10172	0.08688	0.083433333	0.081516667	0.1241	0.107433333	0.06784	0.1071	0.07404	0.09405	0.094	0.0723	0.11602	0.13088	0.104633333	0.09694	0.137216667	0.13015	0.15262	0.079033333	0.07225	0.1055	0.1334	0.171666667	0.08115
516	0.101185193	0.101185193	0.310816667	0.310816667	0.04708	0.0749	0.08064	0.05055	0.0739	0.0679	0.09922	0.083066667	0.08446	0.09405	0.095433333	0.093966667	0.0899	0.0901	0.08568	0.09292	0.086925	0.07425	0.05665	0.090816667	0.10132	0.08852	0.0862	0.08435	0.1272	0.1098	0.07106	0.107116667	0.07602	0.09655	0.0955	0.074625	0.11808	0.13316	0.108016667	0.09806	0.139	0.1302	0.15224	0.078516667	0.071625	0.105125	0.134333333	0.1732	0.082666667
517	0.097608941	0.097608941	0.32205	0.32205	0.0488	0.0751	0.08058	0.050733333	0.07225	0.072175	0.10166	0.085633333	0.08498	0.09345	0.0924	0.092516667	0.089133333	0.089266667	0.0859	0.094	0.086	0.076933333	0.059466667	0.0935	0.10402	0.08912	0.084216667	0.08255	0.1266	0.109216667	0.0696	0.105916667	0.07642	0.095883333	0.095166667	0.074725	0.11882	0.13306	0.1061	0.09774	0.137833333	0.129716667	0.15294	0.079	0.07345	0.10545	0.1341	0.173183333	0.082116667
518	0.098284485	0.098284485	0.335566667	0.335566667	0.04812	0.079466667	0.08142	0.052383333	0.074666667	0.068075	0.09814	0.08255	0.08376	0.093866667	0.094866667	0.094433333	0.0896	0.089333333	0.08614	0.09684	0.08935	0.077783333	0.062766667	0.090966667	0.10048	0.0884	0.0864	0.084866667	0.12812	0.110566667	0.07042	0.10615	0.0758	0.0947	0.0954	0.075025	0.11852	0.13404	0.106883333	0.09736	0.1371	0.132016667	0.15556	0.08	0.075925	0.105975	0.13555	0.1738	0.082383333
519	0.099307456	0.099307456	0.348333333	0.348333333	0.0485	0.0763	0.08126	0.05115	0.073533333	0.071725	0.10348	0.087266667	0.08496	0.093983333	0.09385	0.092816667	0.08985	0.090933333	0.0885	0.09404	0.088975	0.078483333	0.060116667	0.094983333	0.1049	0.08824	0.084916667	0.08335	0.12778	0.1103	0.07036	0.109016667	0.07682	0.09715	0.0964	0.0758	0.11816	0.13478	0.10775	0.09856	0.138916667	0.132766667	0.15624	0.080233333	0.076	0.107775	0.136533333	0.17565	0.08415
520	0.100926899	0.100926899	0.3575	0.3575	0.04994	0.079566667	0.08192	0.052366667	0.076816667	0.071525	0.10294	0.086466667	0.0857	0.094183333	0.09295	0.09415	0.090133333	0.0911	0.08926	0.0953	0.089975	0.0789	0.060383333	0.095116667	0.10504	0.08874	0.08555	0.082483333	0.12828	0.11005	0.07098	0.109066667	0.07706	0.095783333	0.09735	0.07655	0.1188	0.1347	0.108583333	0.0975	0.138933333	0.132183333	0.15598	0.080033333	0.074925	0.10575	0.1365	0.176166667	0.083033333
521	0.098160749	0.098160749	0.367266667	0.367266667	0.0504	0.075533333	0.08374	0.053716667	0.0771	0.07185	0.10288	0.086566667	0.08706	0.0956	0.092033333	0.092233333	0.091716667	0.091883333	0.09024	0.09924	0.088675	0.078533333	0.058483333	0.094466667	0.1043	0.09158	0.084866667	0.081666667	0.12866	0.109483333	0.07062	0.111033333	0.0774	0.096883333	0.096683333	0.07745	0.11874	0.13546	0.108516667	0.09822	0.138166667	0.1319	0.15742	0.080883333	0.07705	0.10795	0.1371	0.176883333	0.08405
522	0.099872244	0.099872244	0.3773	0.3773	0.05078	0.077666667	0.08402	0.0528	0.07665	0.07095	0.10228	0.085616667	0.08738	0.095783333	0.093066667	0.093166667	0.092383333	0.093216667	0.09196	0.09946	0.092775	0.079366667	0.06185	0.094933333	0.10428	0.09212	0.085633333	0.083933333	0.12888	0.110183333	0.07134	0.1119	0.0767	0.096083333	0.0958	0.0781	0.11778	0.13466	0.108266667	0.09714	0.138083333	0.1326	0.15736	0.080283333	0.077475	0.106925	0.1383	0.177533333	0.08385
523	0.099039958	0.099039958	0.3845	0.3845	0.052	0.0783	0.0823	0.052633333	0.076566667	0.072425	0.10308	0.085916667	0.08756	0.096816667	0.093283333	0.094816667	0.090116667	0.090966667	0.09	0.10054	0.090275	0.0782	0.063333333	0.094866667	0.10474	0.09288	0.086816667	0.085266667	0.13088	0.11245	0.07262	0.109883333	0.07738	0.09745	0.096583333	0.07805	0.11946	0.13572	0.108383333	0.09772	0.1382	0.13455	0.15826	0.0816	0.07905	0.10805	0.138483333	0.17935	0.084183333
524	0.101839914	0.101839914	0.3931	0.3931	0.05068	0.079166667	0.08114	0.054216667	0.077666667	0.0746	0.10428	0.087083333	0.08766	0.096783333	0.093783333	0.094316667	0.093766667	0.093816667	0.09246	0.10146	0.093675	0.078216667	0.061316667	0.096616667	0.10736	0.09376	0.08625	0.08445	0.13116	0.112083333	0.07346	0.111583333	0.07788	0.097483333	0.097233333	0.079175	0.11908	0.1361	0.108316667	0.09748	0.139166667	0.132683333	0.15786	0.080816667	0.078	0.107475	0.1389	0.178366667	0.084516667
525	0.097978096	0.097978096	0.4026	0.4026	0.05218	0.078333333	0.0847	0.051033333	0.077933333	0.072925	0.10336	0.08645	0.08888	0.095883333	0.094566667	0.09355	0.092083333	0.09335	0.09294	0.10046	0.093325	0.079016667	0.061916667	0.095716667	0.10476	0.09322	0.086316667	0.08405	0.13044	0.1124	0.07306	0.112966667	0.07838	0.09905	0.098	0.0808	0.11982	0.13726	0.109733333	0.09762	0.1397	0.1349	0.15868	0.082183333	0.081025	0.108925	0.13925	0.180266667	0.084983333
526	0.10060842	0.10060842	0.407583333	0.407583333	0.05212	0.077633333	0.08628	0.05295	0.076166667	0.07205	0.10176	0.08455	0.09032	0.097	0.095216667	0.09595	0.092133333	0.092766667	0.09252	0.10058	0.09275	0.08025	0.063683333	0.094433333	0.10364	0.0945	0.089133333	0.086716667	0.13306	0.114316667	0.0755	0.111883333	0.07774	0.096816667	0.0962	0.079425	0.11892	0.13594	0.10735	0.09622	0.1379	0.133733333	0.15842	0.080516667	0.079525	0.109075	0.140983333	0.17955	0.083766667
527	0.100977452	0.100977452	0.418466667	0.418466667	0.05262	0.0823	0.08398	0.051766667	0.076516667	0.074525	0.10592	0.0881	0.08856	0.096133333	0.093833333	0.094966667	0.089666667	0.091383333	0.0904	0.09912	0.097	0.082533333	0.063033333	0.098183333	0.10698	0.09378	0.087183333	0.085033333	0.1326	0.1128	0.0746	0.110316667	0.07812	0.097766667	0.097633333	0.080225	0.1202	0.13758	0.108833333	0.09778	0.139716667	0.133366667	0.15808	0.079933333	0.080825	0.10765	0.140216667	0.1803	0.084783333
528	0.100607072	0.100607072	0.423566667	0.423566667	0.05288	0.0816	0.08634	0.054933333	0.080083333	0.0736	0.10536	0.0872	0.09044	0.096816667	0.095583333	0.0958	0.092766667	0.094316667	0.09472	0.0995	0.095625	0.082583333	0.061766667	0.0968	0.10546	0.0939	0.088633333	0.086933333	0.13432	0.115083333	0.07646	0.113866667	0.07884	0.09845	0.097716667	0.08075	0.11868	0.13822	0.1095	0.09774	0.139616667	0.134883333	0.15836	0.08195	0.081325	0.108225	0.140933333	0.1816	0.085133333
529	0.101960642	0.101960642	0.429683333	0.429683333	0.0549	0.079566667	0.08392	0.055216667	0.07785	0.074125	0.1044	0.087716667	0.08948	0.096666667	0.097116667	0.096833333	0.093066667	0.093733333	0.09534	0.10084	0.096375	0.0821	0.061466667	0.098316667	0.10624	0.0939	0.090533333	0.0886	0.13584	0.115766667	0.07774	0.112433333	0.07912	0.097933333	0.098033333	0.08145	0.11928	0.13826	0.10915	0.09758	0.139333333	0.134583333	0.15878	0.08185	0.082	0.109875	0.14255	0.18335	0.086483333
530	0.09959747	0.09959747	0.430433333	0.430433333	0.0543	0.080966667	0.08518	0.056316667	0.081	0.074725	0.1047	0.087333333	0.09072	0.098366667	0.097933333	0.098833333	0.093066667	0.094933333	0.0948	0.10204	0.0943	0.083416667	0.0596	0.097016667	0.1049	0.09506	0.09125	0.089483333	0.13662	0.118466667	0.07952	0.11355	0.07892	0.098833333	0.098366667	0.082275	0.12036	0.13964	0.109683333	0.09814	0.139833333	0.135683333	0.16062	0.082783333	0.084075	0.11	0.141483333	0.182966667	0.08535
531	0.102248828	0.102248828	0.438083333	0.438083333	0.05486	0.078933333	0.08582	0.056083333	0.080866667	0.07445	0.10422	0.08605	0.0918	0.0989	0.095516667	0.096716667	0.092116667	0.0937	0.09442	0.10412	0.0999	0.085283333	0.0613	0.097283333	0.1058	0.09558	0.08975	0.088	0.13596	0.115816667	0.07762	0.112733333	0.07844	0.098766667	0.09825	0.082025	0.12042	0.13988	0.110716667	0.09696	0.140633333	0.135333333	0.15988	0.081516667	0.08295	0.109375	0.143	0.183833333	0.08585
532	0.10149	0.10149	0.440783333	0.440783333	0.05444	0.0805	0.085	0.05425	0.078333333	0.073175	0.10506	0.086483333	0.09126	0.0983	0.09435	0.096533333	0.093983333	0.095483333	0.09682	0.10602	0.0992	0.082616667	0.064416667	0.0956	0.10394	0.0955	0.088783333	0.086916667	0.13572	0.115466667	0.07792	0.11535	0.07894	0.098516667	0.09765	0.0839	0.12056	0.13954	0.109866667	0.09832	0.139333333	0.134716667	0.15898	0.0806	0.082475	0.1089	0.142883333	0.184066667	0.08665
533	0.101568428	0.101568428	0.44535	0.44535	0.0546	0.0804	0.08228	0.05405	0.078066667	0.074525	0.10532	0.086333333	0.0914	0.099316667	0.095383333	0.095733333	0.090633333	0.093566667	0.09484	0.09922	0.099175	0.0837	0.063083333	0.098083333	0.1057	0.0969	0.089566667	0.087466667	0.1356	0.116183333	0.07804	0.112433333	0.07986	0.098983333	0.098733333	0.08315	0.12072	0.14026	0.110033333	0.09784	0.1398	0.13575	0.15962	0.0822	0.08435	0.10885	0.143183333	0.1833	0.086216667
534	0.100281737	0.100281737	0.4463	0.4463	0.05644	0.082933333	0.0852	0.052483333	0.078683333	0.078775	0.10874	0.090166667	0.09288	0.099516667	0.096883333	0.097816667	0.094633333	0.095883333	0.0983	0.10556	0.1011	0.0866	0.0652	0.101583333	0.10988	0.09746	0.091583333	0.088516667	0.13684	0.11765	0.08034	0.1158	0.079	0.099866667	0.098516667	0.0834	0.11988	0.1393	0.10955	0.09822	0.139833333	0.136766667	0.16166	0.082483333	0.084625	0.110475	0.14355	0.185766667	0.086216667
535	0.10176242	0.10176242	0.449433333	0.449433333	0.05598	0.079833333	0.083	0.0547	0.080666667	0.07535	0.10678	0.087683333	0.093	0.098766667	0.095683333	0.096533333	0.09295	0.094883333	0.09708	0.10866	0.102475	0.086633333	0.063533333	0.098316667	0.10782	0.0968	0.0903	0.087883333	0.13638	0.117066667	0.0785	0.114283333	0.0796	0.099283333	0.0993	0.084675	0.11988	0.1413	0.111016667	0.09824	0.140833333	0.1352	0.16016	0.082616667	0.085275	0.1098	0.143016667	0.18475	0.08635
536	0.101479896	0.101479896	0.448883333	0.448883333	0.05636	0.0812	0.08432	0.053383333	0.0799	0.07655	0.10656	0.087816667	0.0924	0.098766667	0.09625	0.098016667	0.0942	0.096383333	0.09754	0.1061	0.1005	0.08455	0.063383333	0.09945	0.10686	0.0969	0.091683333	0.08975	0.13832	0.11795	0.08092	0.116316667	0.07982	0.099283333	0.0995	0.0855	0.12124	0.14064	0.11045	0.09816	0.1405	0.13725	0.16214	0.083466667	0.086175	0.111125	0.144083333	0.185533333	0.086533333
537	0.102294796	0.102294796	0.452316667	0.452316667	0.05666	0.0774	0.08518	0.055833333	0.083316667	0.078675	0.10848	0.09015	0.0949	0.100033333	0.097366667	0.099033333	0.094316667	0.096066667	0.09724	0.10484	0.1032	0.085083333	0.062033333	0.10155	0.10926	0.0991	0.093583333	0.090416667	0.13912	0.1196	0.08188	0.11605	0.08088	0.100583333	0.100166667	0.087125	0.12166	0.1423	0.111283333	0.10004	0.14205	0.135666667	0.16196	0.082683333	0.0867	0.109575	0.146366667	0.188266667	0.088866667
538	0.100940585	0.100940585	0.45125	0.45125	0.05666	0.0815	0.0854	0.055966667	0.08125	0.077775	0.10852	0.090333333	0.09422	0.100833333	0.0984	0.099333333	0.0942	0.0969	0.09884	0.10488	0.102325	0.08625	0.062966667	0.10105	0.11044	0.09878	0.093533333	0.090983333	0.14042	0.120533333	0.0827	0.11675	0.0801	0.100083333	0.10065	0.08635	0.12126	0.1419	0.110916667	0.09864	0.1407	0.136433333	0.16192	0.083033333	0.087	0.1115	0.145316667	0.18735	0.0878
539	0.101693588	0.101693588	0.45405	0.45405	0.05644	0.082666667	0.08654	0.055783333	0.081916667	0.07555	0.10652	0.0882	0.09362	0.10045	0.096683333	0.0981	0.093266667	0.0955	0.0972	0.10652	0.102225	0.085533333	0.0633	0.099066667	0.10726	0.09794	0.0923	0.08885	0.13734	0.11825	0.08116	0.115683333	0.08114	0.100383333	0.099233333	0.08595	0.12144	0.1426	0.11135	0.0994	0.1415	0.137683333	0.16262	0.084083333	0.086875	0.11125	0.144983333	0.185766667	0.087033333
540	0.101785272	0.101785272	0.452266667	0.452266667	0.05736	0.0797	0.08646	0.0557	0.08405	0.076425	0.1069	0.088083333	0.0954	0.099983333	0.096233333	0.09735	0.0973	0.099183333	0.10068	0.10298	0.1007	0.085333333	0.06485	0.1009	0.10766	0.09852	0.091366667	0.088133333	0.1378	0.116633333	0.08054	0.119166667	0.0821	0.101	0.101	0.087575	0.12186	0.14346	0.1112	0.09922	0.142366667	0.135316667	0.16082	0.083133333	0.08655	0.1106	0.145583333	0.18665	0.087466667
541	0.10398706	0.10398706	0.45395	0.45395	0.0576	0.0844	0.0907	0.058933333	0.085333333	0.078625	0.10874	0.089883333	0.09572	0.101533333	0.096116667	0.097633333	0.097016667	0.0993	0.10074	0.10394	0.10085	0.08345	0.064483333	0.101516667	0.1086	0.09946	0.091466667	0.08825	0.13786	0.118166667	0.08046	0.118533333	0.08084	0.10025	0.1004	0.0871	0.12198	0.14432	0.111666667	0.09866	0.141016667	0.134066667	0.16048	0.08325	0.086475	0.109375	0.147233333	0.188066667	0.08775
542	0.102633381	0.102633381	0.449466667	0.449466667	0.05832	0.084533333	0.08886	0.057633333	0.084083333	0.0788	0.10974	0.090383333	0.09636	0.100666667	0.09855	0.099783333	0.096783333	0.09945	0.10094	0.10846	0.10445	0.086683333	0.067383333	0.102466667	0.10994	0.0989	0.09435	0.090116667	0.13938	0.120466667	0.08304	0.118866667	0.08132	0.101083333	0.100666667	0.0881	0.1222	0.14428	0.111533333	0.09932	0.1421	0.134966667	0.16116	0.084566667	0.087	0.109975	0.146916667	0.186833333	0.08735
543	0.104291369	0.104291369	0.4444	0.4444	0.05812	0.084033333	0.09088	0.05775	0.08665	0.08235	0.1123	0.09235	0.09706	0.100866667	0.098333333	0.100083333	0.095183333	0.098533333	0.10064	0.10682	0.104275	0.088166667	0.069283333	0.105016667	0.11202	0.1002	0.094566667	0.091133333	0.13992	0.121533333	0.08452	0.11825	0.0826	0.10175	0.101	0.089575	0.1236	0.1451	0.113083333	0.09984	0.1438	0.133816667	0.1598	0.0847	0.087125	0.109725	0.148733333	0.189366667	0.089533333
544	0.104906542	0.104906542	0.4447	0.4447	0.05824	0.085566667	0.08938	0.056483333	0.083	0.08225	0.11192	0.091616667	0.09676	0.101816667	0.100183333	0.100416667	0.096416667	0.098633333	0.1008	0.1073	0.104275	0.08895	0.069083333	0.104683333	0.11154	0.10008	0.09495	0.09155	0.14154	0.122016667	0.0849	0.119166667	0.0813	0.101466667	0.101	0.08935	0.12258	0.14452	0.112833333	0.1001	0.143316667	0.133533333	0.16	0.083716667	0.086525	0.108975	0.14865	0.189666667	0.088433333
545	0.104835892	0.104835892	0.444183333	0.444183333	0.05876	0.083566667	0.08536	0.05545	0.0818	0.0819	0.11334	0.093116667	0.0982	0.10225	0.098133333	0.099466667	0.097366667	0.099916667	0.10122	0.11008	0.10625	0.089983333	0.0674	0.105316667	0.11202	0.10104	0.09405	0.0898	0.14068	0.121033333	0.08334	0.119883333	0.08042	0.100533333	0.100683333	0.089025	0.12254	0.1438	0.111866667	0.09982	0.142533333	0.1352	0.1609	0.084933333	0.086775	0.11015	0.148366667	0.189933333	0.087866667
546	0.107001243	0.107001243	0.443533333	0.443533333	0.05936	0.083766667	0.08866	0.057216667	0.084483333	0.081925	0.11304	0.091333333	0.09622	0.100933333	0.098416667	0.098916667	0.09595	0.098916667	0.09988	0.10786	0.10775	0.089183333	0.06385	0.105433333	0.11124	0.09974	0.0945	0.0903	0.1403	0.1203	0.08342	0.118616667	0.08254	0.101466667	0.1011	0.089275	0.12378	0.14552	0.113283333	0.10044	0.143616667	0.133083333	0.1606	0.0847	0.086675	0.109675	0.1493	0.190416667	0.089216667
547	0.107276125	0.107276125	0.441316667	0.441316667	0.05848	0.085233333	0.08562	0.05515	0.081716667	0.0791	0.10986	0.089	0.0983	0.102733333	0.097466667	0.099	0.094633333	0.0986	0.10086	0.10766	0.10545	0.089	0.067083333	0.1021	0.10932	0.10126	0.094733333	0.0901	0.1404	0.11985	0.08306	0.1189	0.08234	0.102083333	0.101183333	0.09085	0.12428	0.14574	0.113133333	0.10074	0.14425	0.138016667	0.16306	0.086033333	0.08985	0.1119	0.14855	0.18825	0.088466667
548	0.105530152	0.105530152	0.440166667	0.440166667	0.05696	0.0867	0.0897	0.056066667	0.0846	0.0807	0.11116	0.090983333	0.0961	0.101516667	0.099616667	0.100916667	0.0953	0.098666667	0.0996	0.1084	0.108025	0.088616667	0.068233333	0.103883333	0.11222	0.0997	0.0965	0.091516667	0.14118	0.120583333	0.0852	0.11865	0.08276	0.102233333	0.102183333	0.091525	0.1239	0.14608	0.11395	0.1015	0.143966667	0.13755	0.16356	0.08475	0.089375	0.1109	0.149833333	0.19015	0.088983333
549	0.104627162	0.104627162	0.439416667	0.439416667	0.05858	0.087	0.08776	0.054883333	0.08285	0.079525	0.1099	0.089883333	0.09774	0.102883333	0.101016667	0.10305	0.095716667	0.099083333	0.0995	0.10666	0.10705	0.08995	0.066483333	0.102016667	0.10988	0.10104	0.097966667	0.092683333	0.14356	0.12255	0.08652	0.119133333	0.08328	0.102916667	0.103083333	0.091725	0.12466	0.14624	0.113983333	0.10116	0.1435	0.1376	0.16394	0.084783333	0.090325	0.113425	0.150983333	0.190633333	0.089866667
550	0.106067367	0.106067367	0.435766667	0.435766667	0.0593	0.085266667	0.08752	0.056066667	0.083466667	0.08045	0.1104	0.090233333	0.0972	0.1014	0.09865	0.100616667	0.096133333	0.099833333	0.09996	0.10964	0.106675	0.08805	0.068233333	0.103033333	0.10954	0.10052	0.096083333	0.090816667	0.14196	0.12095	0.08462	0.119883333	0.0828	0.10295	0.102366667	0.091625	0.12348	0.14576	0.113866667	0.10126	0.143483333	0.137283333	0.1637	0.0845	0.090375	0.1125	0.150566667	0.191133333	0.089933333
551	0.106576243	0.106576243	0.43405	0.43405	0.05936	0.085066667	0.0864	0.05565	0.084	0.080425	0.11036	0.090983333	0.0978	0.101666667	0.1024	0.10435	0.097583333	0.101283333	0.10154	0.10872	0.1095	0.089483333	0.0691	0.102166667	0.10976	0.10064	0.09865	0.093733333	0.14482	0.123916667	0.0885	0.121666667	0.0828	0.102233333	0.102933333	0.09235	0.12308	0.14558	0.11395	0.10168	0.14345	0.136733333	0.1629	0.084	0.090575	0.11135	0.149366667	0.18945	0.0884
552	0.107154239	0.107154239	0.4282	0.4282	0.05852	0.082166667	0.08972	0.058	0.084766667	0.078175	0.10922	0.08895	0.09848	0.1026	0.101066667	0.102616667	0.097333333	0.100333333	0.10114	0.1097	0.106625	0.0868	0.066116667	0.101916667	0.10878	0.1016	0.096933333	0.092333333	0.14336	0.122916667	0.08708	0.120733333	0.0836	0.1038	0.103566667	0.09375	0.12464	0.14728	0.114816667	0.10242	0.144366667	0.136083333	0.16298	0.083233333	0.09	0.11245	0.151233333	0.1904	0.089866667
553	0.107944472	0.107944472	0.42655	0.42655	0.0589	0.085666667	0.08882	0.0583	0.085366667	0.0802	0.11136	0.0918	0.09738	0.102216667	0.100683333	0.1029	0.09575	0.098866667	0.09988	0.10878	0.109575	0.092283333	0.0694	0.1034	0.11096	0.10174	0.09755	0.092616667	0.1434	0.122	0.08644	0.118983333	0.08306	0.102816667	0.102783333	0.0927	0.12452	0.14648	0.114316667	0.1011	0.144733333	0.138133333	0.16432	0.08475	0.090475	0.113225	0.151383333	0.191083333	0.08935
554	0.108049254	0.108049254	0.42365	0.42365	0.06016	0.086766667	0.08768	0.056916667	0.083383333	0.081125	0.10996	0.091066667	0.09934	0.1037	0.100033333	0.102166667	0.0973	0.101233333	0.10082	0.10768	0.108225	0.087166667	0.066433333	0.103666667	0.11078	0.10276	0.0967	0.091716667	0.14292	0.121683333	0.08554	0.121066667	0.08346	0.102316667	0.103516667	0.09255	0.12336	0.14608	0.114166667	0.10198	0.143633333	0.138566667	0.16492	0.0851	0.0921	0.114025	0.152	0.19185	0.090316667
555	0.107955109	0.107955109	0.416783333	0.416783333	0.06064	0.085966667	0.08728	0.058233333	0.084033333	0.08265	0.11254	0.0923	0.09916	0.103966667	0.10005	0.102033333	0.097216667	0.10085	0.1016	0.1111	0.1071	0.088666667	0.06815	0.105216667	0.11272	0.10304	0.097116667	0.092483333	0.14222	0.1218	0.08712	0.120683333	0.0834	0.102516667	0.102916667	0.092625	0.1241	0.1467	0.11435	0.10068	0.14475	0.138666667	0.16594	0.084766667	0.091425	0.1135	0.15045	0.189683333	0.089116667
556	0.109072205	0.109072205	0.413816667	0.413816667	0.05994	0.085666667	0.0882	0.0582	0.0859	0.081825	0.11128	0.0917	0.0995	0.102983333	0.101533333	0.102966667	0.0953	0.097866667	0.09808	0.108	0.105825	0.087183333	0.069033333	0.10375	0.11118	0.10286	0.097783333	0.0926	0.14388	0.123183333	0.0873	0.118866667	0.08262	0.102966667	0.103333333	0.092975	0.12326	0.14592	0.11365	0.10014	0.143183333	0.137883333	0.1651	0.084933333	0.09175	0.114075	0.15185	0.189983333	0.089483333
557	0.109872638	0.109872638	0.409766667	0.409766667	0.06102	0.088133333	0.0872	0.05825	0.08595	0.082075	0.11196	0.09335	0.10006	0.104433333	0.1006	0.10245	0.096583333	0.1003	0.10054	0.10958	0.108725	0.0906	0.069966667	0.105216667	0.11192	0.10352	0.098066667	0.092633333	0.1432	0.12225	0.0871	0.120533333	0.0855	0.104983333	0.104783333	0.09485	0.12476	0.14816	0.116216667	0.10264	0.146433333	0.138183333	0.16486	0.084933333	0.091875	0.1139	0.153216667	0.191183333	0.090833333
558	0.111113588	0.111113588	0.404416667	0.404416667	0.06078	0.0857	0.09054	0.060466667	0.087216667	0.08265	0.11114	0.092	0.09874	0.103533333	0.102066667	0.103816667	0.096283333	0.098966667	0.09886	0.10908	0.110675	0.090333333	0.0699	0.1046	0.11186	0.10216	0.098883333	0.09305	0.14422	0.123466667	0.08832	0.1207	0.08488	0.103966667	0.104966667	0.096075	0.12558	0.14978	0.115983333	0.10272	0.145983333	0.137533333	0.16424	0.085366667	0.0911	0.11325	0.1544	0.193366667	0.091083333
559	0.109175651	0.109175651	0.399	0.399	0.06206	0.085733333	0.09226	0.059033333	0.087266667	0.0802	0.10992	0.090133333	0.1005	0.1047	0.100866667	0.103466667	0.095633333	0.099766667	0.0984	0.11082	0.112225	0.09	0.067666667	0.102783333	0.1097	0.10478	0.098166667	0.09215	0.1446	0.123016667	0.08782	0.119883333	0.08488	0.104183333	0.104616667	0.096225	0.1246	0.14862	0.11565	0.10146	0.144616667	0.138433333	0.16452	0.08405	0.09125	0.11315	0.1545	0.19275	0.09195
560	0.112013218	0.112013218	0.397266667	0.397266667	0.06238	0.086466667	0.0866	0.0587	0.086633333	0.08515	0.11432	0.0936	0.101	0.104416667	0.0999	0.102016667	0.09545	0.099583333	0.0993	0.11232	0.110225	0.089683333	0.068883333	0.10715	0.11448	0.10338	0.09725	0.0912	0.14316	0.12195	0.0855	0.120833333	0.08516	0.104516667	0.1038	0.095675	0.12454	0.14734	0.115216667	0.10228	0.145166667	0.139466667	0.16598	0.085183333	0.09215	0.114675	0.155016667	0.193116667	0.092083333
561	0.110437315	0.110437315	0.393716667	0.393716667	0.06102	0.086733333	0.09168	0.061116667	0.088933333	0.08225	0.11156	0.092533333	0.10086	0.1054	0.1017	0.104216667	0.096583333	0.0997	0.09914	0.10972	0.110275	0.090966667	0.0705	0.104833333	0.11302	0.10346	0.1	0.094183333	0.1448	0.123866667	0.08812	0.120983333	0.08602	0.105183333	0.10565	0.09655	0.1259	0.14934	0.11655	0.10318	0.145766667	0.13965	0.16586	0.085633333	0.0928	0.114275	0.154766667	0.19455	0.092316667
562	0.111172246	0.111172246	0.388166667	0.388166667	0.06164	0.087033333	0.08992	0.0595	0.088316667	0.08325	0.1123	0.092633333	0.1016	0.10475	0.101266667	0.104166667	0.09615	0.1003	0.09868	0.11294	0.11285	0.092066667	0.067916667	0.106166667	0.11364	0.10408	0.100283333	0.09315	0.14508	0.1238	0.08862	0.11955	0.08502	0.104483333	0.10515	0.096475	0.12568	0.14886	0.11605	0.1038	0.144783333	0.140333333	0.16792	0.08655	0.09545	0.115375	0.155083333	0.192833333	0.09175
563	0.112256585	0.112256585	0.3837	0.3837	0.06118	0.087633333	0.0897	0.0587	0.087883333	0.081675	0.10992	0.090766667	0.10218	0.105333333	0.101683333	0.104383333	0.097083333	0.100583333	0.09928	0.10952	0.113475	0.092283333	0.071033333	0.1039	0.11226	0.105	0.0998	0.093666667	0.1443	0.1245	0.08842	0.12185	0.08504	0.10465	0.105216667	0.097175	0.12574	0.14948	0.11635	0.10316	0.145266667	0.139166667	0.16644	0.085583333	0.09375	0.1152	0.155583333	0.193733333	0.091666667
564	0.114202612	0.114202612	0.38135	0.38135	0.0627	0.087766667	0.08976	0.060233333	0.089583333	0.08305	0.1123	0.091333333	0.10274	0.105716667	0.100766667	0.102583333	0.097966667	0.10175	0.09952	0.11254	0.1138	0.091866667	0.0679	0.10575	0.11298	0.10546	0.09905	0.092666667	0.1435	0.123383333	0.08736	0.12235	0.0848	0.105033333	0.105216667	0.09805	0.1253	0.1496	0.116266667	0.10364	0.146116667	0.139983333	0.16628	0.085883333	0.093975	0.11485	0.1554	0.1929	0.091166667
565	0.113662493	0.113662493	0.377	0.377	0.06272	0.087566667	0.08958	0.05875	0.088766667	0.086075	0.1138	0.0942	0.10198	0.106616667	0.103716667	0.106316667	0.0958	0.100733333	0.09888	0.11168	0.11545	0.0936	0.069266667	0.107683333	0.11512	0.1051	0.101166667	0.094616667	0.14668	0.125566667	0.09022	0.120916667	0.0852	0.10445	0.105416667	0.099025	0.12514	0.14902	0.115466667	0.10328	0.145133333	0.13955	0.16692	0.0863	0.09445	0.115025	0.155466667	0.194016667	0.09205
566	0.114493676	0.114493676	0.370366667	0.370366667	0.06276	0.0874	0.09132	0.06075	0.089	0.08505	0.11298	0.093116667	0.10236	0.106116667	0.102183333	0.104633333	0.099516667	0.102916667	0.10232	0.11122	0.1139	0.0912	0.069933333	0.1069	0.11414	0.10554	0.099466667	0.093216667	0.14482	0.124783333	0.08892	0.12395	0.08552	0.105266667	0.105616667	0.09895	0.12588	0.1498	0.116166667	0.10314	0.145066667	0.139966667	0.16788	0.085666667	0.09505	0.115675	0.156816667	0.1951	0.0923
567	0.116122091	0.116122091	0.368333333	0.368333333	0.06354	0.0882	0.09298	0.06115	0.091783333	0.084725	0.11252	0.092533333	0.10232	0.106516667	0.103583333	0.106166667	0.09865	0.10285	0.10056	0.11226	0.110325	0.09095	0.071416667	0.106166667	0.1132	0.10608	0.101933333	0.0943	0.14696	0.12565	0.08926	0.1232	0.087	0.105933333	0.107166667	0.099175	0.12736	0.1517	0.118866667	0.10494	0.14665	0.140516667	0.16706	0.0862	0.094925	0.116575	0.158233333	0.196516667	0.0937
568	0.118001936	0.118001936	0.36105	0.36105	0.06366	0.088933333	0.08982	0.06035	0.089	0.083925	0.11252	0.092366667	0.1027	0.106233333	0.103233333	0.10655	0.096983333	0.102316667	0.10014	0.10976	0.11415	0.092566667	0.071283333	0.10695	0.11384	0.10564	0.101916667	0.0949	0.14712	0.126033333	0.09112	0.123366667	0.08688	0.105533333	0.106266667	0.099175	0.12612	0.15216	0.117733333	0.10472	0.1474	0.14185	0.16818	0.08745	0.09625	0.1177	0.158416667	0.195366667	0.093
569	0.116865661	0.116865661	0.360683333	0.360683333	0.06306	0.087866667	0.0901	0.060833333	0.088683333	0.084875	0.11316	0.09305	0.10328	0.106783333	0.103083333	0.106283333	0.098633333	0.103866667	0.10048	0.11188	0.116225	0.094133333	0.069	0.107066667	0.11436	0.10532	0.101783333	0.095233333	0.14646	0.1264	0.09036	0.124216667	0.088	0.106333333	0.1081	0.10135	0.12696	0.15198	0.119083333	0.10538	0.147266667	0.140966667	0.16828	0.086433333	0.095975	0.116575	0.159166667	0.1963	0.093783333
570	0.116328844	0.116328844	0.356766667	0.356766667	0.06308	0.087733333	0.0912	0.061733333	0.08925	0.084225	0.11226	0.092116667	0.10392	0.1069	0.1022	0.105283333	0.097816667	0.102266667	0.09998	0.11174	0.1131	0.09115	0.0693	0.10665	0.11406	0.10626	0.101733333	0.093683333	0.14716	0.125733333	0.08894	0.123716667	0.08844	0.107966667	0.10855	0.10175	0.12832	0.15364	0.120516667	0.10684	0.149566667	0.142083333	0.1688	0.08765	0.095725	0.117825	0.160833333	0.198333333	0.0958
571	0.117140893	0.117140893	0.35485	0.35485	0.06404	0.0877	0.09226	0.0625	0.090383333	0.083275	0.11096	0.09105	0.10392	0.108166667	0.104533333	0.107166667	0.0978	0.10255	0.09922	0.11018	0.116075	0.091966667	0.071383333	0.10555	0.11226	0.10604	0.102733333	0.095933333	0.14764	0.12755	0.09024	0.123333333	0.08734	0.106683333	0.1076	0.101525	0.12768	0.15262	0.118933333	0.10592	0.14825	0.142066667	0.16858	0.088116667	0.096325	0.1178	0.160383333	0.1973	0.092966667
572	0.118815258	0.118815258	0.347016667	0.347016667	0.06426	0.0881	0.09076	0.0614	0.089833333	0.086675	0.11462	0.094016667	0.10472	0.109466667	0.10365	0.1063	0.099883333	0.104133333	0.10118	0.11188	0.114075	0.091816667	0.07045	0.108633333	0.1165	0.10802	0.10215	0.094933333	0.14708	0.1268	0.08946	0.12555	0.08812	0.106916667	0.107283333	0.101725	0.12846	0.15316	0.118833333	0.1057	0.14985	0.142516667	0.16978	0.088633333	0.0976	0.1178	0.160983333	0.197816667	0.093383333
573	0.118749668	0.118749668	0.346216667	0.346216667	0.06356	0.091366667	0.09184	0.062433333	0.090833333	0.08685	0.1154	0.094333333	0.10446	0.107016667	0.10375	0.106916667	0.0996	0.104183333	0.10118	0.11202	0.11615	0.095066667	0.070533333	0.108983333	0.11556	0.1065	0.102616667	0.095483333	0.14818	0.126266667	0.0903	0.125266667	0.08946	0.108433333	0.109466667	0.1032	0.13018	0.15496	0.12055	0.10746	0.150733333	0.143683333	0.1699	0.088733333	0.09815	0.117275	0.1612	0.198083333	0.094516667
574	0.119476528	0.119476528	0.3425	0.3425	0.06412	0.092	0.09394	0.064233333	0.0928	0.086	0.11322	0.091916667	0.10546	0.10855	0.106666667	0.109133333	0.099766667	0.103666667	0.10064	0.11304	0.115325	0.093766667	0.0724	0.1079	0.11428	0.10812	0.104883333	0.097933333	0.14966	0.129716667	0.09254	0.125283333	0.08814	0.1076	0.10765	0.1023	0.12848	0.15308	0.118216667	0.1057	0.149116667	0.14215	0.1707	0.088483333	0.0972	0.1181	0.161533333	0.198066667	0.094516667
575	0.120004507	0.120004507	0.338033333	0.338033333	0.06526	0.091366667	0.0919	0.060766667	0.091283333	0.086325	0.11362	0.09325	0.10556	0.1084	0.10665	0.109283333	0.099983333	0.1038	0.10066	0.11184	0.1162	0.09365	0.0721	0.10825	0.11518	0.10754	0.1061	0.098433333	0.15012	0.130533333	0.09216	0.125283333	0.09014	0.1088	0.10965	0.1042	0.12932	0.15512	0.120283333	0.10774	0.150516667	0.143466667	0.17052	0.088683333	0.0974	0.118425	0.162133333	0.198383333	0.094866667
576	0.12045683	0.12045683	0.336933333	0.336933333	0.06552	0.0901	0.09294	0.060583333	0.09085	0.088825	0.1159	0.095166667	0.10474	0.108416667	0.106116667	0.107866667	0.1009	0.1055	0.10122	0.11224	0.117225	0.093383333	0.072133333	0.109983333	0.11708	0.1073	0.104683333	0.09685	0.14904	0.12875	0.09108	0.127083333	0.08816	0.1085	0.1092	0.103275	0.12886	0.1546	0.118933333	0.10728	0.149533333	0.1443	0.1712	0.0887	0.0985	0.119675	0.163516667	0.199133333	0.09435
577	0.121232044	0.121232044	0.331433333	0.331433333	0.0659	0.0905	0.09316	0.061066667	0.091533333	0.08685	0.11418	0.093266667	0.10662	0.109616667	0.104133333	0.10775	0.099966667	0.104283333	0.10102	0.11194	0.1168	0.0953	0.072183333	0.108916667	0.11502	0.10844	0.1041	0.09705	0.14828	0.1284	0.0903	0.126533333	0.08768	0.1074	0.1079	0.10305	0.12838	0.15394	0.1193	0.10696	0.149383333	0.1439	0.17112	0.08895	0.097675	0.11865	0.161783333	0.198816667	0.094916667
578	0.12211733	0.12211733	0.33245	0.33245	0.06616	0.0888	0.09118	0.060583333	0.088483333	0.087675	0.11488	0.094066667	0.10652	0.10925	0.105016667	0.107766667	0.1011	0.105383333	0.10118	0.1113	0.116975	0.09245	0.07125	0.109183333	0.1155	0.10836	0.1056	0.097366667	0.14892	0.129016667	0.09122	0.127466667	0.09044	0.110516667	0.109833333	0.105875	0.13062	0.15766	0.121883333	0.10992	0.152516667	0.145266667	0.17298	0.090583333	0.0987	0.12095	0.164533333	0.201566667	0.09695
579	0.122029245	0.122029245	0.328416667	0.328416667	0.0677	0.090666667	0.09352	0.063816667	0.093633333	0.087825	0.11512	0.094333333	0.1084	0.110933333	0.104416667	0.10655	0.101816667	0.104583333	0.10164	0.11268	0.117175	0.096666667	0.0709	0.110133333	0.11612	0.1102	0.104516667	0.097283333	0.14856	0.128016667	0.08974	0.127083333	0.08968	0.108616667	0.109116667	0.105875	0.13004	0.15592	0.121	0.10884	0.150633333	0.144883333	0.17296	0.090183333	0.09935	0.120025	0.162866667	0.199533333	0.095483333
580	0.123785521	0.123785521	0.326133333	0.326133333	0.06672	0.090133333	0.09588	0.063416667	0.091283333	0.089925	0.11638	0.096216667	0.10596	0.10865	0.107	0.109533333	0.1026	0.106616667	0.10214	0.11198	0.120775	0.095433333	0.071366667	0.11075	0.1178	0.10898	0.10705	0.0984	0.15	0.130566667	0.09238	0.127416667	0.09126	0.109883333	0.110116667	0.106575	0.12982	0.15778	0.1221	0.11078	0.153716667	0.1444	0.17382	0.091066667	0.099575	0.121375	0.16505	0.20185	0.096716667
581	0.122575434	0.122575434	0.327183333	0.327183333	0.06812	0.094766667	0.0977	0.065566667	0.093683333	0.0881	0.1141	0.093866667	0.10786	0.111566667	0.105316667	0.108166667	0.102133333	0.105666667	0.10174	0.11146	0.119425	0.096166667	0.074233333	0.11035	0.11514	0.10956	0.1056	0.097466667	0.14978	0.129866667	0.09114	0.127816667	0.09142	0.110266667	0.1106	0.107	0.13178	0.15824	0.122383333	0.1102	0.15365	0.14405	0.17342	0.08975	0.09795	0.119675	0.165166667	0.2019	0.096916667
582	0.123891828	0.123891828	0.32165	0.32165	0.06828	0.089333333	0.0964	0.06535	0.095216667	0.08725	0.11508	0.093733333	0.10764	0.109583333	0.107116667	0.108833333	0.1018	0.10685	0.10092	0.109	0.1209	0.09685	0.072916667	0.109733333	0.11608	0.1097	0.1054	0.097866667	0.1492	0.130666667	0.09092	0.129033333	0.09138	0.11135	0.1109	0.108175	0.1317	0.15894	0.122466667	0.11076	0.1537	0.14735	0.17604	0.092516667	0.10015	0.123675	0.16595	0.202133333	0.097333333
583	0.122736322	0.122736322	0.318483333	0.318483333	0.06742	0.092466667	0.09514	0.065166667	0.092666667	0.0908	0.11894	0.096766667	0.10836	0.11185	0.10705	0.108983333	0.102233333	0.106533333	0.1016	0.11406	0.12135	0.09645	0.073466667	0.1129	0.1191	0.1101	0.1073	0.098466667	0.14986	0.130216667	0.09166	0.1284	0.09294	0.11175	0.111816667	0.10915	0.13324	0.16124	0.123833333	0.112	0.154716667	0.14745	0.17668	0.0927	0.1006	0.123275	0.167716667	0.203983333	0.098383333
584	0.123088787	0.123088787	0.317616667	0.317616667	0.06936	0.0927	0.09638	0.06575	0.092283333	0.08975	0.1171	0.095066667	0.10742	0.110266667	0.108466667	0.11115	0.10165	0.105866667	0.09964	0.11184	0.120075	0.09655	0.072833333	0.1114	0.11688	0.10882	0.109166667	0.1011	0.15216	0.133116667	0.09322	0.128616667	0.09246	0.111616667	0.11295	0.1091	0.1325	0.16054	0.123966667	0.1128	0.155133333	0.147716667	0.1762	0.0933	0.1001	0.12295	0.169283333	0.204966667	0.0985
585	0.126559183	0.126559183	0.3157	0.3157	0.06822	0.093833333	0.09796	0.066883333	0.0951	0.093475	0.11932	0.097266667	0.1089	0.111083333	0.1079	0.110733333	0.103	0.107816667	0.10094	0.11068	0.12025	0.097833333	0.073433333	0.114116667	0.12042	0.11038	0.1084	0.100066667	0.1514	0.132233333	0.09312	0.12945	0.09348	0.112916667	0.113083333	0.110825	0.13282	0.161	0.124466667	0.11516	0.155883333	0.146833333	0.17714	0.09335	0.1006	0.124825	0.168933333	0.204233333	0.099433333
586	0.124149262	0.124149262	0.313933333	0.313933333	0.0696	0.093066667	0.09814	0.066533333	0.095266667	0.092	0.11888	0.0971	0.10852	0.110816667	0.108883333	0.111866667	0.1037	0.109316667	0.10262	0.11298	0.12225	0.099383333	0.073183333	0.113816667	0.11892	0.1104	0.1101	0.101983333	0.15134	0.133233333	0.09248	0.131066667	0.09416	0.11315	0.114283333	0.1122	0.13486	0.16302	0.126233333	0.11452	0.157933333	0.1487	0.17954	0.094766667	0.10185	0.125025	0.1692	0.206416667	0.099183333
587	0.124661326	0.124661326	0.31	0.31	0.07004	0.091866667	0.10248	0.068533333	0.097166667	0.092175	0.11878	0.0966	0.10966	0.1121	0.1088	0.11105	0.102683333	0.107816667	0.1014	0.11382	0.125	0.100083333	0.073566667	0.11355	0.1191	0.1122	0.10955	0.101	0.15164	0.132966667	0.09214	0.1293	0.0937	0.113583333	0.113433333	0.113425	0.13528	0.16284	0.125683333	0.11582	0.158433333	0.149066667	0.1803	0.095666667	0.1013	0.124625	0.171333333	0.20745	0.100016667
588	0.124194823	0.124194823	0.309966667	0.309966667	0.07038	0.0942	0.101	0.06745	0.095733333	0.09105	0.1176	0.095433333	0.10944	0.111783333	0.108966667	0.111416667	0.106266667	0.110016667	0.10408	0.11524	0.12305	0.097583333	0.074133333	0.113133333	0.11964	0.1112	0.10965	0.1013	0.15218	0.134116667	0.0917	0.132766667	0.09452	0.113683333	0.11295	0.1123	0.13452	0.16288	0.125316667	0.11592	0.157733333	0.149333333	0.18032	0.095766667	0.1014	0.1262	0.171933333	0.208566667	0.100883333
589	0.125019028	0.125019028	0.307066667	0.307066667	0.07122	0.091166667	0.09948	0.067083333	0.094766667	0.094125	0.12086	0.098683333	0.10996	0.112933333	0.109383333	0.112533333	0.104583333	0.108983333	0.10258	0.11022	0.12495	0.099516667	0.0736	0.116066667	0.121	0.11202	0.11095	0.1026	0.1533	0.1342	0.0923	0.131916667	0.09432	0.113966667	0.113783333	0.1127	0.13628	0.16454	0.126083333	0.11764	0.15795	0.1504	0.18158	0.097	0.1031	0.127825	0.172	0.20795	0.100466667
590	0.124117619	0.124117619	0.305566667	0.305566667	0.07086	0.095633333	0.09976	0.066716667	0.095183333	0.094025	0.12012	0.097766667	0.11204	0.114466667	0.108166667	0.110683333	0.102716667	0.107	0.10016	0.114	0.12415	0.100633333	0.074633333	0.11535	0.12074	0.11322	0.109666667	0.101633333	0.15136	0.132483333	0.0912	0.130383333	0.09542	0.115433333	0.115416667	0.11485	0.13768	0.16486	0.127983333	0.11764	0.159383333	0.1513	0.18132	0.097066667	0.1023	0.1283	0.17175	0.20875	0.1015
591	0.124718564	0.124718564	0.303633333	0.303633333	0.07122	0.0956	0.1021	0.068216667	0.097683333	0.09255	0.11866	0.0974	0.11076	0.1136	0.109766667	0.11305	0.104316667	0.108583333	0.1011	0.11316	0.12585	0.100716667	0.0748	0.114583333	0.11974	0.1119	0.111316667	0.103533333	0.15372	0.135833333	0.09204	0.130966667	0.09638	0.116283333	0.116116667	0.1156	0.13822	0.16642	0.1282	0.1211	0.16095	0.15285	0.1843	0.099183333	0.1033	0.12985	0.174016667	0.209616667	0.101883333
592	0.125598932	0.125598932	0.300683333	0.300683333	0.07286	0.0949	0.09984	0.067983333	0.096566667	0.092925	0.11926	0.098666667	0.11222	0.114233333	0.110233333	0.112016667	0.105133333	0.109716667	0.10132	0.1117	0.125075	0.0993	0.07635	0.115466667	0.12008	0.11276	0.111516667	0.102883333	0.15268	0.134066667	0.09194	0.132083333	0.09702	0.1162	0.116366667	0.115875	0.13786	0.16818	0.128866667	0.12092	0.1622	0.153	0.1867	0.100283333	0.1031	0.130275	0.173783333	0.209033333	0.102866667
593	0.126601439	0.126601439	0.298633333	0.298633333	0.07328	0.097533333	0.10246	0.0683	0.097866667	0.093725	0.11846	0.098433333	0.1115	0.11385	0.11285	0.11485	0.1072	0.110283333	0.103	0.11388	0.12775	0.103066667	0.074016667	0.115316667	0.12036	0.11206	0.1132	0.105466667	0.1532	0.1367	0.09344	0.132666667	0.09726	0.1173	0.116516667	0.1168	0.1389	0.16668	0.129366667	0.12334	0.162233333	0.152533333	0.1856	0.100566667	0.102825	0.1297	0.175333333	0.211666667	0.102833333
594	0.12574	0.12574	0.296766667	0.296766667	0.0751	0.094666667	0.1053	0.0719	0.09915	0.09515	0.12006	0.098683333	0.11054	0.114016667	0.113716667	0.115716667	0.106666667	0.11045	0.10184	0.11068	0.125325	0.1024	0.074766667	0.116666667	0.1215	0.11188	0.115	0.1076	0.15534	0.1386	0.09466	0.132516667	0.09666	0.1168	0.116133333	0.117425	0.14034	0.16608	0.1288	0.12318	0.1627	0.1545	0.18792	0.101066667	0.103175	0.1305	0.17595	0.212166667	0.1032
595	0.125409369	0.125409369	0.29635	0.29635	0.07324	0.0964	0.10326	0.0697	0.095233333	0.094725	0.12206	0.10015	0.11328	0.115866667	0.112083333	0.11465	0.106583333	0.110316667	0.10024	0.11488	0.12665	0.1034	0.077933333	0.117116667	0.1232	0.11346	0.11395	0.10545	0.15428	0.136333333	0.09186	0.132733333	0.09882	0.119083333	0.117583333	0.119525	0.142	0.17118	0.131783333	0.12522	0.165766667	0.155066667	0.1877	0.10155	0.1033	0.1315	0.17915	0.21365	0.105383333
596	0.126055732	0.126055732	0.2938	0.2938	0.07498	0.096933333	0.1046	0.072666667	0.101983333	0.09765	0.12294	0.100883333	0.11296	0.115866667	0.1128	0.114333333	0.108883333	0.113216667	0.10356	0.11068	0.12495	0.098166667	0.076416667	0.119533333	0.12422	0.11278	0.113433333	0.106683333	0.15362	0.137566667	0.0927	0.13585	0.09978	0.1192	0.1191	0.1216	0.14408	0.16952	0.133216667	0.12694	0.1671	0.156083333	0.18966	0.10275	0.10305	0.133	0.179816667	0.213766667	0.106566667
597	0.125699824	0.125699824	0.293166667	0.293166667	0.07554	0.096633333	0.10368	0.069983333	0.097916667	0.095675	0.1209	0.09965	0.11346	0.11725	0.112983333	0.115516667	0.10675	0.11195	0.10168	0.112	0.1262	0.101216667	0.077083333	0.117116667	0.12234	0.11464	0.114566667	0.107316667	0.1536	0.137583333	0.09216	0.134716667	0.10076	0.120833333	0.118866667	0.1213	0.14394	0.1721	0.13315	0.12888	0.16685	0.158	0.192	0.105316667	0.1046	0.1349	0.18025	0.213733333	0.1062
598	0.128096889	0.128096889	0.289966667	0.289966667	0.07592	0.095633333	0.10816	0.072166667	0.099166667	0.09615	0.12222	0.100783333	0.11304	0.1174	0.113233333	0.115883333	0.107816667	0.112866667	0.10222	0.11206	0.130075	0.103466667	0.07445	0.11865	0.12356	0.11446	0.114433333	0.107716667	0.15418	0.1375	0.09166	0.135566667	0.1005	0.1212	0.12	0.1222	0.1449	0.17228	0.133083333	0.12984	0.168533333	0.15805	0.19476	0.105816667	0.1043	0.1354	0.180783333	0.216166667	0.106083333
599	0.125495968	0.125495968	0.2869	0.2869	0.07616	0.097966667	0.10636	0.071416667	0.0972	0.097525	0.12198	0.10005	0.11446	0.117933333	0.115216667	0.1175	0.108216667	0.1129	0.10222	0.11294	0.13005	0.104666667	0.07685	0.118783333	0.12364	0.11686	0.116216667	0.10895	0.15464	0.13905	0.09294	0.135483333	0.10256	0.122533333	0.1215	0.12415	0.14758	0.1735	0.135116667	0.1329	0.171533333	0.158683333	0.19378	0.107	0.103875	0.135925	0.182283333	0.218266667	0.108266667
600	0.126721883	0.126721883	0.286066667	0.286066667	0.07716	0.098233333	0.11132	0.075516667	0.101783333	0.0969	0.12184	0.100683333	0.11472	0.119483333	0.114816667	0.117016667	0.10625	0.110616667	0.09956	0.11232	0.128475	0.10425	0.079316667	0.119	0.12334	0.11614	0.1163	0.109866667	0.15514	0.140233333	0.09246	0.134233333	0.10006	0.120916667	0.119816667	0.122875	0.14658	0.1735	0.13485	0.13308	0.169483333	0.159516667	0.19614	0.108133333	0.10445	0.13815	0.1826	0.215966667	0.108016667
601	0.127053119	0.127053119	0.284	0.284	0.07822	0.097866667	0.10718	0.075033333	0.100883333	0.0978	0.12244	0.101533333	0.11512	0.118983333	0.115066667	0.118366667	0.108733333	0.1137	0.10164	0.11138	0.131075	0.10455	0.077366667	0.119833333	0.12522	0.11466	0.117833333	0.109983333	0.1547	0.139866667	0.0929	0.1371	0.10208	0.1231	0.122016667	0.125075	0.14896	0.17444	0.13655	0.13554	0.172066667	0.161883333	0.1975	0.109966667	0.10495	0.139125	0.183983333	0.216766667	0.108466667
602	0.125878653	0.125878653	0.281883333	0.281883333	0.07828	0.099033333	0.11096	0.075683333	0.09985	0.0989	0.1228	0.101533333	0.11436	0.118816667	0.116333333	0.118116667	0.108916667	0.113433333	0.1007	0.1119	0.129525	0.108	0.07775	0.12025	0.1254	0.11568	0.118	0.111266667	0.15592	0.140066667	0.09208	0.136583333	0.10228	0.122933333	0.122166667	0.124475	0.14904	0.17566	0.136716667	0.13658	0.171833333	0.161633333	0.19996	0.110466667	0.104525	0.138525	0.184283333	0.21855	0.10785
603	0.12457259	0.12457259	0.281833333	0.281833333	0.07988	0.099	0.10916	0.076666667	0.100716667	0.099775	0.12374	0.102716667	0.11528	0.11995	0.116966667	0.119183333	0.11065	0.115033333	0.10252	0.10874	0.1307	0.105166667	0.078033333	0.121433333	0.12664	0.11638	0.118666667	0.1117	0.1548	0.140316667	0.09204	0.138666667	0.1039	0.124333333	0.124016667	0.12685	0.1503	0.17684	0.137566667	0.13908	0.174533333	0.162516667	0.20062	0.111333333	0.10445	0.140725	0.187016667	0.220966667	0.1108
604	0.126691002	0.126691002	0.279433333	0.279433333	0.0799	0.0999	0.1129	0.075866667	0.102183333	0.100275	0.12388	0.102633333	0.11672	0.120766667	0.117	0.119683333	0.109916667	0.114783333	0.10082	0.11302	0.130925	0.108183333	0.079416667	0.122516667	0.12612	0.11734	0.119583333	0.112083333	0.15612	0.1415	0.09282	0.137383333	0.10398	0.124666667	0.123733333	0.1263	0.15136	0.17758	0.138066667	0.14092	0.175133333	0.163683333	0.20252	0.11325	0.1045	0.1419	0.187516667	0.223066667	0.110483333
605	0.125695584	0.125695584	0.277883333	0.277883333	0.08128	0.101666667	0.10924	0.07395	0.099366667	0.0987	0.12348	0.102483333	0.11554	0.120666667	0.11695	0.1184	0.110883333	0.115366667	0.10034	0.11564	0.1324	0.1063	0.0793	0.1214	0.12522	0.11694	0.118883333	0.11205	0.15358	0.140033333	0.0904	0.13815	0.10452	0.125483333	0.1243	0.12675	0.15356	0.17826	0.139933333	0.1432	0.176466667	0.165333333	0.204	0.114316667	0.105525	0.142125	0.187966667	0.221733333	0.110766667
606	0.126240739	0.126240739	0.27775	0.27775	0.0812	0.099166667	0.11044	0.074883333	0.100083333	0.0995	0.12212	0.10045	0.11714	0.121883333	0.1179	0.119766667	0.112016667	0.115816667	0.1016	0.11316	0.134775	0.109583333	0.077766667	0.119983333	0.12432	0.11746	0.120666667	0.114433333	0.15532	0.141516667	0.09192	0.138683333	0.1049	0.126016667	0.12425	0.126275	0.15472	0.17908	0.139933333	0.14516	0.177133333	0.16525	0.20486	0.115333333	0.104825	0.143075	0.190266667	0.22395	0.111483333
607	0.125714954	0.125714954	0.276533333	0.276533333	0.08154	0.099466667	0.11318	0.077766667	0.10245	0.09815	0.12208	0.101233333	0.1193	0.123516667	0.118016667	0.120033333	0.112	0.116516667	0.10208	0.11442	0.133625	0.109333333	0.07885	0.120366667	0.12422	0.1182	0.119983333	0.11475	0.15552	0.141483333	0.09072	0.1396	0.10634	0.126466667	0.125	0.1276	0.15526	0.18002	0.1418	0.14782	0.17925	0.166166667	0.20768	0.117083333	0.10455	0.144675	0.19025	0.222683333	0.11215
608	0.127280281	0.127280281	0.277	0.277	0.08206	0.104166667	0.1153	0.080183333	0.1026	0.1027	0.12626	0.105116667	0.11604	0.1216	0.1178	0.119866667	0.112233333	0.11745	0.10218	0.11458	0.1332	0.10865	0.0807	0.124883333	0.12866	0.1171	0.120183333	0.114833333	0.1551	0.141933333	0.09044	0.140483333	0.10768	0.128733333	0.126783333	0.130075	0.158	0.18118	0.1427	0.15048	0.1823	0.16865	0.2096	0.120633333	0.10655	0.1487	0.191466667	0.224966667	0.11315
609	0.126660265	0.126660265	0.273433333	0.273433333	0.08442	0.101266667	0.11792	0.081616667	0.10335	0.10165	0.1248	0.1044	0.11816	0.123616667	0.119933333	0.1204	0.115566667	0.119716667	0.1048	0.11146	0.135825	0.111133333	0.080033333	0.123483333	0.12752	0.11894	0.121516667	0.116966667	0.15594	0.14285	0.0912	0.14385	0.106	0.127616667	0.125583333	0.128875	0.15822	0.17954	0.1422	0.15038	0.181716667	0.166866667	0.20996	0.12	0.104175	0.14665	0.1927	0.2249	0.113383333
610	0.124816074	0.124816074	0.2723	0.2723	0.08474	0.103833333	0.11714	0.080833333	0.104466667	0.10375	0.1257	0.104783333	0.11806	0.123483333	0.120183333	0.12145	0.114066667	0.11885	0.10284	0.11368	0.13665	0.111233333	0.080133333	0.12525	0.12876	0.1185	0.122683333	0.117183333	0.15664	0.144066667	0.09122	0.141916667	0.10736	0.128133333	0.126433333	0.13005	0.16034	0.18128	0.143216667	0.15342	0.182733333	0.167183333	0.21054	0.122066667	0.103325	0.14745	0.193983333	0.22575	0.115116667
611	0.127693701	0.127693701	0.2658	0.2658	0.08522	0.104333333	0.12152	0.08305	0.1032	0.10905	0.13056	0.109116667	0.12022	0.124316667	0.119583333	0.120883333	0.117966667	0.12255	0.10672	0.11274	0.1358	0.114283333	0.080033333	0.1308	0.13182	0.12046	0.1225	0.1167	0.15582	0.1448	0.09166	0.146016667	0.11018	0.131133333	0.128533333	0.13155	0.16436	0.18426	0.145916667	0.15766	0.187683333	0.1624	0.20782	0.123783333	0.099875	0.143975	0.195866667	0.2287	0.116866667
612	0.124480569	0.124480569	0.26905	0.26905	0.08702	0.104466667	0.12148	0.084483333	0.10575	0.105675	0.12814	0.106016667	0.11954	0.125633333	0.1208	0.1216	0.117533333	0.1221	0.10618	0.11476	0.136925	0.113883333	0.0833	0.127666667	0.12916	0.1193	0.124133333	0.1188	0.15674	0.14435	0.09172	0.146133333	0.1104	0.131616667	0.12955	0.13255	0.16296	0.1857	0.146633333	0.16018	0.18855	0.16545	0.21196	0.126	0.101175	0.147075	0.198133333	0.228866667	0.117516667
613	0.127517216	0.127517216	0.269366667	0.269366667	0.0856	0.102133333	0.12014	0.08375	0.1039	0.1051	0.1275	0.105116667	0.12044	0.126833333	0.119466667	0.121483333	0.116516667	0.120133333	0.10376	0.11276	0.136925	0.113833333	0.079833333	0.127666667	0.13062	0.12108	0.121983333	0.118083333	0.15496	0.1435	0.08992	0.1451	0.11074	0.13185	0.128966667	0.132075	0.1645	0.18376	0.146683333	0.16106	0.18895	0.1664	0.2135	0.126383333	0.101475	0.14785	0.197633333	0.228866667	0.11635
614	0.127389673	0.127389673	0.268783333	0.268783333	0.08752	0.102	0.12214	0.0847	0.104983333	0.104675	0.12594	0.104083333	0.12146	0.127533333	0.122883333	0.1244	0.117716667	0.12185	0.10414	0.11282	0.139775	0.114916667	0.0815	0.126283333	0.12896	0.1206	0.125533333	0.121516667	0.1575	0.145583333	0.09168	0.14465	0.11166	0.132433333	0.12865	0.1326	0.1654	0.18474	0.14715	0.16366	0.18985	0.1688	0.21564	0.127683333	0.10345	0.1518	0.199333333	0.2303	0.1176
615	0.126813974	0.126813974	0.267183333	0.267183333	0.08728	0.1043	0.1243	0.085116667	0.105616667	0.10475	0.12594	0.105766667	0.12066	0.12715	0.122616667	0.124816667	0.116633333	0.120183333	0.10196	0.11446	0.136725	0.11335	0.082433333	0.12585	0.12876	0.11952	0.1255	0.120666667	0.15702	0.145266667	0.09172	0.143816667	0.11172	0.132466667	0.12975	0.133675	0.16836	0.18594	0.1497	0.16588	0.191983333	0.170066667	0.21672	0.129183333	0.103725	0.15185	0.19815	0.2301	0.118116667
616	0.125143362	0.125143362	0.2695	0.2695	0.08714	0.1055	0.12302	0.084316667	0.106866667	0.105325	0.12676	0.105983333	0.12086	0.1273	0.122966667	0.125616667	0.116333333	0.120483333	0.1017	0.1137	0.1418	0.1167	0.0838	0.1271	0.13022	0.12066	0.1263	0.121966667	0.1578	0.14635	0.09142	0.1443	0.11258	0.133516667	0.129566667	0.1337	0.16846	0.18566	0.148816667	0.16948	0.191183333	0.173133333	0.21968	0.130983333	0.104625	0.154475	0.202766667	0.23115	0.1186
617	0.124549479	0.124549479	0.26715	0.26715	0.08804	0.1055	0.12274	0.08405	0.104933333	0.105925	0.12618	0.106733333	0.1214	0.1286	0.12545	0.127	0.117766667	0.1223	0.10326	0.11528	0.1378	0.114866667	0.082416667	0.127483333	0.12982	0.1208	0.127983333	0.12475	0.16038	0.147216667	0.09216	0.146633333	0.11096	0.134066667	0.1304	0.13365	0.16958	0.18674	0.1492	0.17086	0.192216667	0.172416667	0.22144	0.1303	0.103225	0.15645	0.201483333	0.2321	0.118683333
618	0.125232238	0.125232238	0.26745	0.26745	0.08842	0.1052	0.1259	0.0861	0.108	0.104925	0.12418	0.1054	0.12098	0.127916667	0.1251	0.127666667	0.118366667	0.124066667	0.10322	0.1127	0.139525	0.1146	0.081433333	0.12575	0.1288	0.12064	0.128416667	0.124916667	0.15904	0.147	0.0924	0.146483333	0.11356	0.135516667	0.131833333	0.1349	0.17196	0.188	0.151616667	0.17316	0.194216667	0.174583333	0.22262	0.133083333	0.10365	0.1565	0.203133333	0.2328	0.119983333
619	0.125472413	0.125472413	0.266383333	0.266383333	0.09002	0.105133333	0.12486	0.086166667	0.106166667	0.108375	0.12842	0.107666667	0.12132	0.128316667	0.125533333	0.126666667	0.119233333	0.122816667	0.104	0.11444	0.141925	0.1171	0.08395	0.128516667	0.13154	0.12028	0.126983333	0.1246	0.15888	0.1461	0.09184	0.147616667	0.11386	0.135666667	0.131533333	0.13545	0.17228	0.18702	0.15145	0.17506	0.195116667	0.17365	0.2241	0.13425	0.10405	0.15805	0.203783333	0.23235	0.1194
620	0.126483297	0.126483297	0.264466667	0.264466667	0.0892	0.102433333	0.12792	0.088233333	0.10825	0.107225	0.12734	0.107366667	0.12244	0.129683333	0.12405	0.125983333	0.120566667	0.1249	0.10518	0.11252	0.138475	0.113983333	0.07975	0.128816667	0.13064	0.12176	0.127183333	0.123866667	0.15674	0.1451	0.08962	0.1494	0.11354	0.134516667	0.132016667	0.135875	0.1726	0.18714	0.152066667	0.17748	0.195766667	0.1744	0.2252	0.1354	0.103975	0.158925	0.202866667	0.23085	0.119433333
621	0.123276795	0.123276795	0.266033333	0.266033333	0.09086	0.110333333	0.12312	0.084933333	0.104683333	0.1092	0.1285	0.108916667	0.12188	0.129083333	0.125783333	0.126716667	0.119116667	0.123583333	0.10296	0.11402	0.139175	0.118583333	0.08535	0.12955	0.13302	0.12064	0.12825	0.12595	0.15806	0.146983333	0.0902	0.148216667	0.11426	0.135633333	0.132283333	0.136	0.17316	0.1873	0.152516667	0.17824	0.197033333	0.173016667	0.22444	0.13625	0.1028	0.1579	0.20495	0.233383333	0.119883333
622	0.125876574	0.125876574	0.265483333	0.265483333	0.09012	0.1066	0.12482	0.0862	0.1066	0.108375	0.12784	0.1078	0.12278	0.130516667	0.126366667	0.1282	0.119783333	0.12415	0.1024	0.11768	0.14045	0.114816667	0.082383333	0.128983333	0.13206	0.12136	0.129533333	0.127516667	0.15954	0.147616667	0.09216	0.149033333	0.11538	0.136166667	0.1327	0.136925	0.17592	0.18908	0.153083333	0.18188	0.198633333	0.174733333	0.22696	0.137816667	0.10395	0.1595	0.206733333	0.235083333	0.121033333
623	0.1245851	0.1245851	0.264233333	0.264233333	0.09218	0.106633333	0.12842	0.089716667	0.1091	0.107925	0.12778	0.107966667	0.12226	0.129066667	0.126416667	0.128233333	0.11925	0.123733333	0.10222	0.1137	0.1418	0.117516667	0.083416667	0.1291	0.13324	0.1203	0.12905	0.127833333	0.15746	0.146683333	0.09204	0.147566667	0.11452	0.135833333	0.132383333	0.1354	0.17552	0.18916	0.152983333	0.18242	0.198616667	0.175016667	0.22568	0.1383	0.1031	0.160525	0.205816667	0.23405	0.120733333
624	0.123802193	0.123802193	0.2635	0.2635	0.09144	0.1071	0.13108	0.0884	0.109283333	0.107875	0.12686	0.1077	0.12282	0.130683333	0.12575	0.12755	0.119866667	0.12505	0.10346	0.11562	0.141025	0.117783333	0.082533333	0.128933333	0.13194	0.12174	0.1285	0.12705	0.15736	0.1462	0.0908	0.148866667	0.11642	0.137883333	0.133016667	0.1368	0.1783	0.18994	0.155183333	0.18596	0.200983333	0.175	0.22552	0.138183333	0.10245	0.159125	0.207933333	0.2343	0.122366667
625	0.124734721	0.124734721	0.2639	0.2639	0.09144	0.109933333	0.13026	0.08955	0.108	0.1067	0.1257	0.1058	0.12232	0.130133333	0.126566667	0.128716667	0.118716667	0.122483333	0.10076	0.1134	0.1439	0.117416667	0.0846	0.12805	0.13052	0.12148	0.129266667	0.127983333	0.15718	0.146916667	0.0907	0.148016667	0.1167	0.137316667	0.133	0.137	0.1795	0.18994	0.155166667	0.18716	0.200733333	0.1756	0.2285	0.14095	0.103275	0.161775	0.207316667	0.23585	0.122516667
626	0.125041078	0.125041078	0.262133333	0.262133333	0.09184	0.107266667	0.13042	0.089983333	0.10765	0.108275	0.1272	0.106866667	0.12408	0.13185	0.126233333	0.127833333	0.120966667	0.125116667	0.1027	0.1163	0.1398	0.117416667	0.083633333	0.1299	0.1321	0.12274	0.129183333	0.127766667	0.15736	0.147133333	0.08966	0.149433333	0.11664	0.13725	0.133166667	0.136725	0.17872	0.18944	0.15455	0.18826	0.201183333	0.17565	0.2287	0.1413	0.102925	0.16335	0.2085	0.234866667	0.122766667
627	0.125255375	0.125255375	0.2626	0.2626	0.09266	0.109033333	0.12856	0.088766667	0.106833333	0.109325	0.12766	0.10735	0.12376	0.13155	0.126733333	0.129166667	0.119316667	0.123933333	0.1005	0.11344	0.14395	0.1189	0.082466667	0.130016667	0.13216	0.12246	0.1306	0.128666667	0.15842	0.1469	0.09092	0.148783333	0.1167	0.137383333	0.1329	0.137275	0.17912	0.1888	0.154783333	0.18834	0.200283333	0.176016667	0.22816	0.141733333	0.102875	0.16205	0.207916667	0.2348	0.122533333
628	0.124293205	0.124293205	0.2603	0.2603	0.09282	0.109533333	0.12904	0.088	0.1064	0.108175	0.12694	0.106966667	0.12306	0.13065	0.1264	0.128333333	0.121116667	0.125216667	0.10246	0.11304	0.1425	0.1168	0.082916667	0.129266667	0.13148	0.12224	0.12975	0.12905	0.15742	0.146816667	0.0901	0.14945	0.11784	0.1387	0.134533333	0.13755	0.18168	0.1903	0.15585	0.191	0.202966667	0.177066667	0.2328	0.1434	0.103475	0.164725	0.209483333	0.23545	0.122266667
629	0.123437255	0.123437255	0.262533333	0.262533333	0.09302	0.108633333	0.13046	0.08945	0.107166667	0.107225	0.12504	0.105433333	0.12316	0.1315	0.126566667	0.1282	0.121766667	0.126166667	0.10268	0.11646	0.14105	0.11755	0.081183333	0.128566667	0.13016	0.12056	0.13035	0.12945	0.15792	0.146516667	0.09004	0.150783333	0.11798	0.13955	0.1353	0.139325	0.18214	0.19124	0.156616667	0.19372	0.203633333	0.175716667	0.22976	0.1424	0.101775	0.163275	0.210866667	0.237066667	0.123866667
630	0.124911844	0.124911844	0.261766667	0.261766667	0.09208	0.107533333	0.13108	0.089416667	0.106716667	0.109	0.12724	0.107533333	0.1235	0.132416667	0.127283333	0.1287	0.121383333	0.125166667	0.1012	0.11384	0.14445	0.11985	0.0828	0.1302	0.13208	0.1218	0.131216667	0.129966667	0.15718	0.146783333	0.09102	0.150516667	0.11814	0.138516667	0.134233333	0.13855	0.18284	0.19018	0.15725	0.19382	0.20385	0.17605	0.23062	0.144783333	0.10275	0.1649	0.21025	0.236516667	0.123483333
631	0.124246787	0.124246787	0.26175	0.26175	0.09252	0.108166667	0.13146	0.090216667	0.1085	0.1103	0.1288	0.108416667	0.12272	0.130816667	0.126916667	0.128	0.122466667	0.12645	0.1027	0.11528	0.143575	0.120833333	0.082466667	0.130233333	0.13296	0.12074	0.129583333	0.1294	0.15666	0.1463	0.08908	0.1519	0.1176	0.1383	0.134383333	0.138325	0.18152	0.19162	0.15725	0.19526	0.203733333	0.1751	0.22992	0.144083333	0.10075	0.164225	0.210133333	0.235583333	0.123966667
632	0.125032407	0.125032407	0.261716667	0.261716667	0.09322	0.110533333	0.13032	0.092166667	0.10795	0.111825	0.13002	0.1098	0.1238	0.13275	0.128966667	0.130616667	0.120366667	0.124566667	0.10052	0.1157	0.141875	0.11695	0.083716667	0.132616667	0.13418	0.12176	0.131066667	0.131383333	0.15846	0.14735	0.0919	0.149716667	0.1182	0.138966667	0.134783333	0.1393	0.18328	0.1912	0.158383333	0.19626	0.204566667	0.17645	0.23058	0.144983333	0.102375	0.166275	0.213633333	0.237233333	0.124783333
633	0.124604008	0.124604008	0.261366667	0.261366667	0.09404	0.106533333	0.13016	0.0905	0.1086	0.109925	0.12814	0.108433333	0.12402	0.132333333	0.125433333	0.1274	0.120633333	0.1248	0.09974	0.11294	0.1409	0.117833333	0.08355	0.1318	0.13268	0.12216	0.1299	0.128516667	0.15584	0.1454	0.08832	0.1503	0.1188	0.139266667	0.134583333	0.1386	0.18354	0.19068	0.157333333	0.1985	0.204416667	0.176033333	0.23222	0.146366667	0.103375	0.16755	0.21005	0.235233333	0.122683333
634	0.12186705	0.12186705	0.261716667	0.261716667	0.09466	0.1078	0.1318	0.091616667	0.109183333	0.1092	0.12688	0.107183333	0.12366	0.13235	0.126833333	0.128916667	0.121333333	0.125566667	0.10104	0.11302	0.142075	0.118933333	0.0823	0.1298	0.13106	0.12142	0.130883333	0.1307	0.1571	0.146733333	0.0902	0.150666667	0.11742	0.137866667	0.133133333	0.1371	0.18298	0.18966	0.155766667	0.19696	0.204	0.177766667	0.23366	0.14695	0.1041	0.16945	0.209766667	0.23385	0.122583333
635	0.124549237	0.124549237	0.25825	0.25825	0.0949	0.108733333	0.13284	0.09015	0.10825	0.11	0.12782	0.107633333	0.123	0.132716667	0.126966667	0.128466667	0.120516667	0.12535	0.1	0.11244	0.144775	0.117883333	0.0834	0.13125	0.13282	0.12168	0.130516667	0.130533333	0.15484	0.146233333	0.08878	0.1502	0.11818	0.13985	0.134966667	0.139675	0.18402	0.19098	0.158	0.19926	0.204683333	0.176433333	0.23352	0.147733333	0.1025	0.16685	0.213316667	0.23725	0.124383333
636	0.123854944	0.123854944	0.259616667	0.259616667	0.09478	0.106466667	0.12812	0.087783333	0.1064	0.1092	0.1265	0.1068	0.12372	0.131466667	0.1275	0.129283333	0.122116667	0.125566667	0.10082	0.11502	0.1426	0.118866667	0.083266667	0.130766667	0.13194	0.12148	0.131116667	0.130566667	0.15716	0.147733333	0.09012	0.15135	0.11884	0.140366667	0.135266667	0.13885	0.18426	0.19192	0.1584	0.1998	0.205116667	0.176333333	0.23312	0.147033333	0.102625	0.168525	0.21315	0.237	0.125133333
637	0.123680776	0.123680776	0.2603	0.2603	0.09298	0.106866667	0.1329	0.090466667	0.108483333	0.109575	0.12596	0.105533333	0.12354	0.13225	0.126666667	0.1276	0.121416667	0.124833333	0.10002	0.11024	0.1438	0.118966667	0.0814	0.130483333	0.13186	0.12084	0.13105	0.129966667	0.1556	0.145716667	0.0893	0.151416667	0.11864	0.14005	0.134333333	0.13845	0.18396	0.19078	0.156833333	0.19972	0.204733333	0.17655	0.23346	0.147666667	0.1022	0.168975	0.2129	0.23675	0.124166667
638	0.123702266	0.123702266	0.258766667	0.258766667	0.0934	0.106066667	0.13288	0.090566667	0.1065	0.1074	0.125	0.10495	0.12246	0.13135	0.126783333	0.129466667	0.122266667	0.125983333	0.10014	0.11074	0.14155	0.117116667	0.082433333	0.128266667	0.13004	0.12022	0.131216667	0.130416667	0.15652	0.1458	0.08958	0.152083333	0.11862	0.140033333	0.134666667	0.139225	0.1848	0.19052	0.158833333	0.19954	0.204566667	0.17665	0.2326	0.1473	0.1033	0.167925	0.2135	0.236583333	0.124016667
639	0.122718004	0.122718004	0.260583333	0.260583333	0.09362	0.1069	0.1269	0.0873	0.1046	0.10775	0.12624	0.106016667	0.12324	0.1319	0.126916667	0.128483333	0.1214	0.12575	0.09886	0.11388	0.145425	0.119416667	0.083433333	0.129716667	0.13168	0.12058	0.131833333	0.130666667	0.15584	0.14545	0.0891	0.151533333	0.11948	0.1398	0.1345	0.138525	0.1836	0.18964	0.157	0.19994	0.204133333	0.1754	0.2322	0.1473	0.10265	0.168075	0.2146	0.237316667	0.126216667
640	0.123599759	0.123599759	0.258883333	0.258883333	0.09426	0.107566667	0.12854	0.089833333	0.107683333	0.111425	0.12798	0.107616667	0.1241	0.132666667	0.126316667	0.128666667	0.121083333	0.126283333	0.0994	0.1115	0.143975	0.1192	0.082366667	0.13235	0.1341	0.12156	0.131466667	0.130066667	0.15394	0.144716667	0.08832	0.152033333	0.12076	0.142166667	0.13615	0.141225	0.1856	0.1917	0.1607	0.20208	0.205583333	0.176233333	0.2348	0.147416667	0.1027	0.16935	0.215416667	0.237333333	0.126
641	0.122912236	0.122912236	0.25995	0.25995	0.09264	0.107966667	0.12748	0.087466667	0.106166667	0.11155	0.12788	0.108016667	0.12342	0.131616667	0.127533333	0.128983333	0.120633333	0.125766667	0.09792	0.11294	0.14445	0.120516667	0.084483333	0.132633333	0.13394	0.11986	0.131433333	0.1306	0.15694	0.145566667	0.08898	0.150083333	0.1213	0.141266667	0.135966667	0.1402	0.1861	0.19178	0.1593	0.20378	0.205933333	0.1766	0.2344	0.147983333	0.1039	0.171425	0.214833333	0.2364	0.125733333
642	0.122098734	0.122098734	0.259633333	0.259633333	0.0935	0.106866667	0.12874	0.0883	0.104016667	0.110475	0.12796	0.10695	0.1226	0.131833333	0.1277	0.1287	0.122533333	0.127133333	0.09878	0.1118	0.1443	0.118616667	0.085533333	0.130933333	0.13254	0.11994	0.132933333	0.1312	0.15578	0.146016667	0.08798	0.15185	0.12072	0.141216667	0.134883333	0.140325	0.18572	0.19198	0.158866667	0.2021	0.205266667	0.17675	0.23368	0.148233333	0.1033	0.1694	0.213816667	0.236916667	0.12515
643	0.122135774	0.122135774	0.259066667	0.259066667	0.09412	0.108366667	0.13014	0.090633333	0.107616667	0.10765	0.12284	0.1026	0.12366	0.132183333	0.126516667	0.128266667	0.1211	0.1254	0.09798	0.11146	0.14115	0.117733333	0.0826	0.128233333	0.129	0.1204	0.1318	0.130766667	0.15492	0.14545	0.08884	0.151183333	0.11954	0.14125	0.134866667	0.13985	0.18416	0.19102	0.159183333	0.20246	0.205266667	0.175583333	0.23224	0.146983333	0.101325	0.170175	0.214566667	0.235683333	0.125333333
644	0.123134585	0.123134585	0.259466667	0.259466667	0.0926	0.1077	0.12944	0.089966667	0.106216667	0.109525	0.12456	0.104566667	0.12256	0.13105	0.1279	0.12825	0.1199	0.123616667	0.09592	0.10818	0.14385	0.11925	0.085933333	0.130033333	0.13122	0.1196	0.132316667	0.13015	0.15584	0.146266667	0.08884	0.14995	0.12062	0.14155	0.136683333	0.140425	0.18518	0.19274	0.15875	0.20422	0.2061	0.1767	0.23474	0.149766667	0.1033	0.1732	0.216533333	0.235616667	0.126533333
645	0.120993895	0.120993895	0.261816667	0.261816667	0.09376	0.1109	0.1293	0.090116667	0.105816667	0.10905	0.1246	0.104716667	0.12392	0.132616667	0.126033333	0.127283333	0.12135	0.125416667	0.09874	0.1105	0.143925	0.119316667	0.084866667	0.1298	0.13108	0.1212	0.131183333	0.130033333	0.15428	0.144733333	0.08734	0.1524	0.12026	0.142083333	0.135466667	0.1405	0.18596	0.1916	0.1604	0.20284	0.207	0.175483333	0.2337	0.148533333	0.102	0.172675	0.217066667	0.2342	0.125916667
646	0.123368007	0.123368007	0.262166667	0.262166667	0.09312	0.1113	0.12698	0.090166667	0.105666667	0.109375	0.1265	0.105083333	0.12336	0.131816667	0.125916667	0.12745	0.120883333	0.12495	0.09784	0.1104	0.142175	0.116616667	0.084583333	0.129816667	0.1324	0.1195	0.131433333	0.130083333	0.15364	0.1442	0.0883	0.152083333	0.1206	0.142433333	0.135116667	0.140375	0.1855	0.1923	0.16065	0.20474	0.205866667	0.175883333	0.23402	0.148033333	0.1041	0.172025	0.2165	0.235616667	0.1256
647	0.123228977	0.123228977	0.261216667	0.261216667	0.09376	0.103366667	0.13016	0.091283333	0.107333333	0.10945	0.12536	0.104716667	0.12376	0.133316667	0.12545	0.1275	0.121083333	0.1251	0.09698	0.1114	0.141675	0.116516667	0.081733333	0.130333333	0.13192	0.12114	0.13035	0.128133333	0.15308	0.14415	0.08566	0.151466667	0.121	0.1424	0.135466667	0.141575	0.18756	0.19326	0.160866667	0.20552	0.206483333	0.174266667	0.23366	0.148966667	0.103125	0.171925	0.216616667	0.2364	0.12795
648	0.120638069	0.120638069	0.260816667	0.260816667	0.09288	0.105666667	0.12974	0.08945	0.105733333	0.106025	0.1211	0.100666667	0.12322	0.132066667	0.128666667	0.129433333	0.1191	0.1241	0.0963	0.111	0.140525	0.1164	0.083633333	0.1262	0.1275	0.12012	0.13355	0.130633333	0.15622	0.145633333	0.08882	0.150233333	0.12268	0.14375	0.13605	0.14225	0.18774	0.19374	0.16115	0.20652	0.209866667	0.17445	0.23194	0.14855	0.10275	0.17315	0.215433333	0.2351	0.125916667
649	0.122033857	0.122033857	0.262866667	0.262866667	0.09188	0.107133333	0.12502	0.089266667	0.103766667	0.110475	0.12562	0.1042	0.1225	0.1321	0.126216667	0.128316667	0.122	0.1273	0.09772	0.1088	0.1439	0.1195	0.083833333	0.130333333	0.13214	0.11902	0.131683333	0.129983333	0.15334	0.143583333	0.08822	0.152833333	0.12186	0.14195	0.136666667	0.141	0.18628	0.19282	0.160316667	0.2047	0.206983333	0.176366667	0.23358	0.149216667	0.10345	0.17375	0.21675	0.235216667	0.126216667
650	0.121867412	0.121867412	0.2627	0.2627	0.09224	0.109566667	0.12736	0.092466667	0.1081	0.11055	0.12548	0.104	0.12356	0.132816667	0.127416667	0.128716667	0.119283333	0.123483333	0.09608	0.10814	0.1412	0.115533333	0.084466667	0.131133333	0.13194	0.1204	0.13305	0.13065	0.15336	0.14345	0.08818	0.150183333	0.1203	0.140683333	0.1347	0.139675	0.18464	0.19198	0.158666667	0.20268	0.2053	0.174983333	0.23446	0.148583333	0.1033	0.172625	0.215233333	0.232133333	0.125833333
651	0.122684817	0.122684817	0.265966667	0.265966667	0.09282	0.108733333	0.13176	0.090966667	0.106816667	0.109375	0.1245	0.103883333	0.12344	0.1317	0.1274	0.12885	0.121333333	0.126433333	0.09822	0.1097	0.1421	0.11725	0.08325	0.12995	0.13206	0.1193	0.132933333	0.130666667	0.15472	0.1448	0.08824	0.153183333	0.12196	0.142983333	0.13635	0.1415	0.18722	0.19464	0.159583333	0.20494	0.2074	0.174816667	0.2324	0.14885	0.103325	0.1736	0.2159	0.23335	0.126
652	0.123140994	0.123140994	0.263983333	0.263983333	0.09164	0.107866667	0.12816	0.0883	0.1036	0.110025	0.12518	0.10335	0.12316	0.132366667	0.126116667	0.128433333	0.120983333	0.125016667	0.09624	0.11196	0.1382	0.113133333	0.083816667	0.130433333	0.13126	0.11934	0.132466667	0.129666667	0.15324	0.1436	0.0884	0.1505	0.12298	0.14305	0.1358	0.141125	0.1872	0.19442	0.160466667	0.20466	0.207183333	0.173	0.23294	0.148516667	0.1018	0.172925	0.216716667	0.235266667	0.12705
653	0.121241389	0.121241389	0.264483333	0.264483333	0.09184	0.109166667	0.12814	0.091183333	0.108116667	0.1107	0.12548	0.10465	0.12236	0.131516667	0.1255	0.127533333	0.118933333	0.12485	0.09526	0.11006	0.145225	0.117533333	0.086066667	0.131	0.13288	0.1201	0.131133333	0.1285	0.15156	0.1422	0.08678	0.151533333	0.12174	0.144983333	0.1363	0.14225	0.1885	0.19468	0.161933333	0.20464	0.20795	0.173233333	0.23198	0.14895	0.102575	0.174475	0.2187	0.234466667	0.127316667
654	0.120278017	0.120278017	0.266683333	0.266683333	0.09114	0.1111	0.12732	0.088133333	0.106516667	0.10925	0.12354	0.102316667	0.12248	0.13285	0.126483333	0.127966667	0.121166667	0.126116667	0.09746	0.11212	0.145	0.1179	0.085583333	0.128716667	0.1309	0.11894	0.13245	0.129166667	0.15356	0.142716667	0.08782	0.153233333	0.12036	0.1425	0.135333333	0.140775	0.18694	0.19388	0.160616667	0.20418	0.206066667	0.174666667	0.23376	0.148616667	0.10315	0.1741	0.218083333	0.2345	0.126833333
655	0.120571246	0.120571246	0.2644	0.2644	0.09136	0.1048	0.12716	0.090683333	0.1064	0.11355	0.12594	0.10525	0.12298	0.132466667	0.124716667	0.1261	0.120683333	0.125083333	0.0967	0.1088	0.1391	0.1146	0.084933333	0.13225	0.1361	0.11938	0.129916667	0.126666667	0.15112	0.140816667	0.08572	0.152466667	0.1229	0.143933333	0.1375	0.1419	0.1884	0.19574	0.161233333	0.20488	0.207716667	0.17345	0.23292	0.14935	0.1036	0.17525	0.218033333	0.2339	0.128433333
656	0.121428744	0.121428744	0.26895	0.26895	0.0901	0.103166667	0.12934	0.090866667	0.109	0.1119	0.12546	0.105166667	0.12446	0.132116667	0.128283333	0.129616667	0.120733333	0.124583333	0.09568	0.10806	0.143925	0.11615	0.082816667	0.131966667	0.13288	0.11962	0.133	0.12825	0.15418	0.145216667	0.08818	0.15055	0.1209	0.143383333	0.134483333	0.139575	0.18684	0.19332	0.160733333	0.2066	0.207366667	0.175733333	0.23496	0.1507	0.10315	0.1778	0.2189	0.232766667	0.127316667
657	0.122049695	0.122049695	0.26675	0.26675	0.09106	0.108533333	0.12776	0.090483333	0.1081	0.112975	0.1262	0.1052	0.1249	0.133616667	0.125433333	0.125766667	0.1209	0.1251	0.09518	0.11068	0.139725	0.114966667	0.085	0.13205	0.13466	0.121	0.1309	0.12605	0.15064	0.1409	0.08574	0.150783333	0.12138	0.143416667	0.134616667	0.140125	0.18614	0.19362	0.160483333	0.2053	0.205933333	0.173333333	0.2323	0.148433333	0.102725	0.175025	0.218183333	0.2318	0.1264
658	0.122519173	0.122519173	0.268416667	0.268416667	0.09098	0.1048	0.12752	0.088016667	0.105833333	0.10975	0.12424	0.103633333	0.1215	0.1316	0.126816667	0.126666667	0.120183333	0.125166667	0.09424	0.1073	0.1422	0.118966667	0.081583333	0.130083333	0.13234	0.11836	0.13255	0.127516667	0.15278	0.142666667	0.08656	0.151133333	0.12198	0.144333333	0.1358	0.14135	0.18776	0.19396	0.161933333	0.20514	0.205783333	0.174766667	0.23432	0.150666667	0.1055	0.178675	0.218866667	0.232966667	0.128133333
659	0.12261082	0.12261082	0.267016667	0.267016667	0.09082	0.110666667	0.12768	0.089733333	0.107366667	0.11225	0.12618	0.104616667	0.1224	0.132316667	0.128033333	0.12885	0.1198	0.125116667	0.09536	0.10998	0.1401	0.116833333	0.08655	0.1319	0.13334	0.11764	0.13315	0.1291	0.15344	0.1431	0.08858	0.15095	0.1228	0.1447	0.13645	0.142525	0.1898	0.19642	0.1621	0.20666	0.2066	0.174716667	0.234	0.1493	0.10495	0.1784	0.220566667	0.233183333	0.127083333
660	0.12291682	0.12291682	0.26775	0.26775	0.09022	0.1083	0.12742	0.089533333	0.105833333	0.1132	0.1268	0.1049	0.12268	0.132283333	0.13025	0.1306	0.119566667	0.124216667	0.09398	0.11222	0.138975	0.11765	0.084516667	0.133466667	0.1345	0.11884	0.134916667	0.131016667	0.15466	0.144283333	0.08858	0.150183333	0.12434	0.14745	0.138483333	0.1432	0.1901	0.19762	0.163366667	0.20772	0.210966667	0.173566667	0.23266	0.149616667	0.1028	0.175625	0.221183333	0.234316667	0.129983333
661	0.121623862	0.121623862	0.269216667	0.269216667	0.08966	0.105633333	0.1289	0.087633333	0.108283333	0.11295	0.12594	0.104733333	0.12356	0.133166667	0.126983333	0.128016667	0.12085	0.12575	0.09574	0.11006	0.140825	0.1166	0.08505	0.1319	0.1337	0.11876	0.133183333	0.127666667	0.15278	0.142616667	0.08718	0.15215	0.12244	0.144566667	0.137066667	0.140775	0.18744	0.1953	0.161116667	0.20516	0.207433333	0.173233333	0.23256	0.149166667	0.104575	0.1756	0.2179	0.231566667	0.1276
662	0.120661097	0.120661097	0.270283333	0.270283333	0.0891	0.1067	0.1251	0.088483333	0.105933333	0.113775	0.12832	0.1065	0.12388	0.133333333	0.127183333	0.127983333	0.119133333	0.122683333	0.09304	0.11002	0.138975	0.114516667	0.0838	0.134333333	0.13532	0.1193	0.132816667	0.12845	0.15062	0.142283333	0.08698	0.1498	0.12414	0.145283333	0.137483333	0.142825	0.18964	0.19614	0.161983333	0.20588	0.20695	0.174683333	0.23172	0.149333333	0.104275	0.178275	0.2211	0.231466667	0.1292
663	0.122076027	0.122076027	0.271183333	0.271183333	0.08998	0.1057	0.12488	0.087216667	0.1034	0.110175	0.12258	0.10235	0.1219	0.1319	0.126466667	0.128083333	0.120016667	0.124116667	0.09426	0.1091	0.142125	0.117866667	0.084183333	0.12995	0.13182	0.11876	0.1325	0.127616667	0.15092	0.142316667	0.0857	0.150966667	0.12372	0.147116667	0.138366667	0.14185	0.18888	0.19736	0.16265	0.20696	0.209283333	0.173283333	0.23406	0.148533333	0.102775	0.17685	0.220333333	0.231766667	0.129183333
664	0.122516342	0.122516342	0.269816667	0.269816667	0.0899	0.1058	0.12518	0.087516667	0.10555	0.11135	0.1238	0.102933333	0.12254	0.132916667	0.1265	0.127916667	0.116883333	0.1216	0.09118	0.11074	0.1387	0.11535	0.08245	0.13115	0.13314	0.11798	0.134166667	0.128516667	0.15152	0.142516667	0.08696	0.148383333	0.12472	0.148133333	0.139233333	0.143925	0.1918	0.19808	0.164683333	0.2083	0.20895	0.172966667	0.2326	0.149033333	0.10355	0.1771	0.22015	0.23145	0.129316667
665	0.12012809	0.12012809	0.269683333	0.269683333	0.08922	0.109433333	0.12572	0.090333333	0.106016667	0.1112	0.12316	0.103583333	0.12366	0.133583333	0.124966667	0.126516667	0.118616667	0.123383333	0.09274	0.10888	0.1404	0.114816667	0.085466667	0.130733333	0.132	0.11888	0.1317	0.127216667	0.1519	0.1404	0.08542	0.150766667	0.12306	0.145133333	0.135816667	0.141025	0.1883	0.19594	0.16255	0.20494	0.204916667	0.174816667	0.23318	0.149766667	0.104375	0.177825	0.219516667	0.23095	0.128316667
666	0.119586688	0.119586688	0.271533333	0.271533333	0.08882	0.106433333	0.1246	0.089533333	0.1056	0.113275	0.12604	0.103966667	0.12184	0.131833333	0.124416667	0.126466667	0.119166667	0.1234	0.09446	0.107	0.138275	0.114233333	0.085783333	0.13355	0.13326	0.1182	0.1315	0.126683333	0.15042	0.140183333	0.08464	0.150233333	0.12368	0.145666667	0.137816667	0.14305	0.18904	0.19658	0.162666667	0.20642	0.206716667	0.17195	0.23164	0.148483333	0.103475	0.177	0.222433333	0.232383333	0.130216667
667	0.120174996	0.120174996	0.2706	0.2706	0.08962	0.107966667	0.12596	0.088066667	0.106083333	0.11145	0.12352	0.1026	0.12316	0.132566667	0.124683333	0.125783333	0.11935	0.124266667	0.09408	0.11092	0.14285	0.118316667	0.087383333	0.130183333	0.1316	0.11836	0.13115	0.126083333	0.15022	0.140016667	0.08534	0.151566667	0.12338	0.145566667	0.136833333	0.141875	0.18864	0.19762	0.162783333	0.20478	0.205983333	0.173883333	0.23218	0.149683333	0.105875	0.1788	0.22135	0.230566667	0.129616667
668	0.119190457	0.119190457	0.271133333	0.271133333	0.08956	0.107166667	0.12546	0.091416667	0.107116667	0.111925	0.1238	0.10275	0.12204	0.1326	0.125916667	0.126933333	0.120783333	0.124616667	0.0944	0.11102	0.14205	0.1164	0.085366667	0.131016667	0.132	0.11862	0.132433333	0.126583333	0.15146	0.142366667	0.08582	0.152016667	0.12418	0.146783333	0.13735	0.14385	0.18964	0.19764	0.1635	0.20606	0.206733333	0.174266667	0.232	0.149433333	0.105325	0.17945	0.222883333	0.231716667	0.1304
669	0.120379796	0.120379796	0.27165	0.27165	0.08882	0.108033333	0.1244	0.086166667	0.10425	0.112325	0.1242	0.102533333	0.12338	0.133783333	0.12795	0.128816667	0.118966667	0.124283333	0.09264	0.10878	0.138975	0.115233333	0.0851	0.131766667	0.13238	0.1191	0.135166667	0.1278	0.15272	0.141783333	0.08714	0.150083333	0.12512	0.147416667	0.138083333	0.142775	0.18958	0.19888	0.1638	0.20686	0.207516667	0.17315	0.23066	0.14845	0.103575	0.178225	0.222266667	0.230816667	0.129666667
670	0.119782011	0.119782011	0.270366667	0.270366667	0.0891	0.1076	0.12434	0.08985	0.106166667	0.111825	0.124	0.103383333	0.12334	0.132916667	0.128416667	0.12945	0.119116667	0.124916667	0.09376	0.10776	0.138725	0.11645	0.0855	0.131583333	0.13242	0.11906	0.13535	0.129183333	0.15362	0.143266667	0.08862	0.1508	0.12512	0.148516667	0.138933333	0.14515	0.1915	0.20048	0.164183333	0.20818	0.208166667	0.1731	0.23088	0.149716667	0.1051	0.178325	0.22305	0.229566667	0.130466667
671	0.12001993	0.12001993	0.271083333	0.271083333	0.08892	0.108333333	0.12442	0.088516667	0.105983333	0.112	0.12422	0.102566667	0.12126	0.13165	0.127683333	0.128833333	0.122166667	0.12685	0.09648	0.10604	0.141275	0.117633333	0.086916667	0.1312	0.13246	0.1172	0.1356	0.128416667	0.15244	0.14275	0.08682	0.153183333	0.12546	0.148566667	0.139066667	0.144525	0.1909	0.20002	0.16425	0.20678	0.208916667	0.174066667	0.23264	0.149533333	0.10525	0.181775	0.2249	0.232533333	0.131633333
672	0.120328034	0.120328034	0.269616667	0.269616667	0.09002	0.1065	0.12286	0.088933333	0.105566667	0.113875	0.1251	0.103966667	0.1233	0.1337	0.129816667	0.130483333	0.120766667	0.125566667	0.0946	0.11068	0.1419	0.1182	0.085483333	0.132383333	0.13348	0.11858	0.135983333	0.129416667	0.15346	0.14355	0.08818	0.15345	0.12504	0.148533333	0.139116667	0.14435	0.19094	0.2006	0.166666667	0.20814	0.20925	0.172283333	0.22966	0.148	0.104275	0.1794	0.2237	0.231316667	0.130883333
673	0.121179317	0.121179317	0.266733333	0.266733333	0.08948	0.1104	0.12264	0.088166667	0.104883333	0.113225	0.12392	0.102266667	0.12156	0.131816667	0.127966667	0.130166667	0.118883333	0.1225	0.0922	0.10542	0.139825	0.114866667	0.087683333	0.13175	0.1323	0.11748	0.135783333	0.13015	0.15294	0.143366667	0.0873	0.1508	0.1276	0.150633333	0.139766667	0.14625	0.19198	0.20034	0.1668	0.20748	0.208633333	0.174833333	0.2316	0.150616667	0.1072	0.182425	0.225866667	0.234116667	0.133
674	0.119051412	0.119051412	0.265683333	0.265683333	0.0897	0.104133333	0.12192	0.08645	0.105283333	0.11405	0.12594	0.104266667	0.1219	0.134116667	0.129266667	0.129583333	0.118883333	0.123583333	0.0924	0.1072	0.139625	0.113816667	0.085116667	0.1338	0.13436	0.11894	0.136783333	0.12985	0.1531	0.143683333	0.08828	0.150983333	0.12642	0.14875	0.13795	0.14545	0.19002	0.19822	0.164933333	0.20582	0.20755	0.175933333	0.23426	0.151866667	0.107025	0.1836	0.224266667	0.231616667	0.13145
675	0.118390089	0.118390089	0.2665	0.2665	0.0905	0.107433333	0.12658	0.08915	0.105816667	0.11585	0.12708	0.1053	0.12218	0.133233333	0.127933333	0.129016667	0.11945	0.124483333	0.0935	0.10498	0.14425	0.116716667	0.085066667	0.135066667	0.13528	0.11784	0.1357	0.129066667	0.15224	0.142516667	0.08762	0.151683333	0.12738	0.150533333	0.140383333	0.147325	0.1932	0.20186	0.166816667	0.2088	0.209116667	0.174683333	0.23312	0.150516667	0.10665	0.182175	0.224966667	0.231283333	0.13235
676	0.118917264	0.118917264	0.264666667	0.264666667	0.09112	0.110233333	0.12712	0.089833333	0.108333333	0.11465	0.12678	0.10405	0.1225	0.13305	0.126233333	0.127816667	0.1202	0.125483333	0.0944	0.10698	0.14765	0.1209	0.0873	0.1345	0.13518	0.11868	0.134866667	0.12735	0.15068	0.141633333	0.08558	0.1528	0.12722	0.15015	0.14025	0.147125	0.1926	0.203	0.16585	0.21014	0.208683333	0.174783333	0.23238	0.151233333	0.1069	0.1818	0.225733333	0.232816667	0.131866667
677	0.118054783	0.118054783	0.265216667	0.265216667	0.09046	0.1145	0.1263	0.0915	0.11015	0.116525	0.12604	0.104716667	0.1229	0.1338	0.126933333	0.12785	0.11965	0.124816667	0.09388	0.10982	0.140625	0.117866667	0.089916667	0.134566667	0.13562	0.12	0.135583333	0.127233333	0.15246	0.1418	0.08644	0.153283333	0.1283	0.151516667	0.141016667	0.14845	0.19354	0.20384	0.168283333	0.21088	0.211383333	0.17565	0.23266	0.150366667	0.107125	0.1841	0.227633333	0.233766667	0.133083333
678	0.117039299	0.117039299	0.262816667	0.262816667	0.09212	0.111166667	0.12724	0.09065	0.109366667	0.116675	0.12674	0.10425	0.1219	0.132583333	0.1265	0.12835	0.120683333	0.125683333	0.09474	0.1114	0.143675	0.11635	0.087283333	0.134983333	0.13526	0.11824	0.1359	0.1294	0.1517	0.143316667	0.08648	0.153516667	0.13032	0.153233333	0.142133333	0.151525	0.19478	0.20594	0.1701	0.21284	0.212216667	0.1762	0.23372	0.152583333	0.109325	0.186125	0.229016667	0.23415	0.13485
679	0.11912651	0.11912651	0.26285	0.26285	0.09254	0.1145	0.1275	0.0928	0.110316667	0.116775	0.12774	0.105433333	0.12384	0.13325	0.127583333	0.127566667	0.121766667	0.126666667	0.09524	0.11046	0.143875	0.1188	0.09075	0.137183333	0.13634	0.1189	0.13575	0.1289	0.15204	0.141683333	0.0864	0.154716667	0.13004	0.152866667	0.14315	0.1502	0.19504	0.20534	0.168316667	0.21086	0.210666667	0.17705	0.23454	0.1526	0.110025	0.185725	0.2298	0.235916667	0.136433333
680	0.118186552	0.118186552	0.262133333	0.262133333	0.09282	0.113533333	0.12824	0.091033333	0.107416667	0.116625	0.1267	0.104283333	0.1265	0.136366667	0.126933333	0.128416667	0.121283333	0.125283333	0.09432	0.10834	0.14845	0.1213	0.091716667	0.134966667	0.13534	0.12182	0.136116667	0.128583333	0.15176	0.1426	0.0857	0.154316667	0.12916	0.152033333	0.141616667	0.15085	0.1941	0.20454	0.167833333	0.20982	0.209666667	0.176533333	0.23318	0.153166667	0.109475	0.186975	0.228	0.23475	0.134783333
681	0.117851672	0.117851672	0.260916667	0.260916667	0.09428	0.110266667	0.12612	0.091566667	0.105666667	0.11805	0.12722	0.104883333	0.12628	0.135633333	0.127516667	0.1292	0.120583333	0.12495	0.09418	0.11156	0.148275	0.119216667	0.089383333	0.13595	0.13558	0.12224	0.137166667	0.12865	0.15178	0.142316667	0.08704	0.1539	0.13066	0.153916667	0.142716667	0.152325	0.19596	0.2069	0.169633333	0.21294	0.213116667	0.178783333	0.23642	0.153383333	0.111475	0.187725	0.228133333	0.23485	0.134933333
682	0.117841944	0.117841944	0.260116667	0.260116667	0.09362	0.1133	0.12784	0.092833333	0.111733333	0.118825	0.1292	0.105383333	0.12652	0.135166667	0.129083333	0.130066667	0.120216667	0.124766667	0.09468	0.1088	0.1483	0.122066667	0.087783333	0.137716667	0.13594	0.12156	0.1373	0.130266667	0.15332	0.143266667	0.0886	0.154883333	0.13156	0.155116667	0.14375	0.1556	0.19728	0.20754	0.170633333	0.21384	0.21305	0.1782	0.23742	0.153633333	0.113025	0.18925	0.232516667	0.239533333	0.1363
683	0.117130595	0.117130595	0.257866667	0.257866667	0.09678	0.109266667	0.1265	0.091383333	0.1106	0.11785	0.12716	0.104666667	0.12544	0.134466667	0.126283333	0.12805	0.123766667	0.128383333	0.09702	0.11302	0.15035	0.121933333	0.087916667	0.13785	0.13456	0.1213	0.136433333	0.129133333	0.151	0.142316667	0.08684	0.1572	0.13164	0.154166667	0.14255	0.1544	0.19688	0.20756	0.170033333	0.21374	0.214466667	0.181266667	0.24044	0.15585	0.1145	0.192875	0.230883333	0.238466667	0.136466667
684	0.121084245	0.121084245	0.258833333	0.258833333	0.09766	0.112766667	0.13304	0.09565	0.11165	0.116175	0.12426	0.102233333	0.1261	0.136883333	0.1316	0.1311	0.124033333	0.129183333	0.09782	0.10926	0.1499	0.123566667	0.088683333	0.13515	0.13314	0.12156	0.138433333	0.13155	0.1541	0.146983333	0.0896	0.159983333	0.13372	0.1561	0.14425	0.15655	0.19826	0.2088	0.1722	0.2155	0.214333333	0.180983333	0.23988	0.157083333	0.113575	0.190925	0.23255	0.24	0.139116667
685	0.119628482	0.119628482	0.256983333	0.256983333	0.0994	0.1187	0.13218	0.093983333	0.1154	0.11925	0.12728	0.106	0.12808	0.13745	0.130333333	0.13145	0.1228	0.1284	0.09686	0.11132	0.153975	0.12555	0.090933333	0.138733333	0.13692	0.1243	0.139833333	0.132033333	0.15654	0.14655	0.08936	0.158133333	0.13484	0.155733333	0.145883333	0.15845	0.19808	0.21122	0.173566667	0.2156	0.21585	0.182733333	0.2428	0.159116667	0.11595	0.19565	0.23405	0.239783333	0.137733333
686	0.117226623	0.117226623	0.255483333	0.255483333	0.10042	0.116266667	0.13256	0.094266667	0.113183333	0.120125	0.129	0.106733333	0.12756	0.137316667	0.13145	0.133016667	0.120483333	0.126433333	0.09402	0.11444	0.153175	0.124216667	0.089533333	0.13995	0.1373	0.1229	0.142316667	0.135016667	0.15796	0.148333333	0.09162	0.155566667	0.13282	0.156533333	0.144383333	0.158025	0.19854	0.21032	0.172333333	0.2141	0.215416667	0.183183333	0.2442	0.158566667	0.119025	0.196225	0.233583333	0.242816667	0.1379
687	0.119308387	0.119308387	0.255283333	0.255283333	0.1037	0.118933333	0.13424	0.096216667	0.1168	0.1226	0.13106	0.108616667	0.13024	0.139783333	0.132216667	0.134833333	0.1247	0.1305	0.09902	0.11694	0.1585	0.126133333	0.093033333	0.142116667	0.13722	0.12614	0.143933333	0.135066667	0.15812	0.149383333	0.09204	0.160883333	0.13598	0.157083333	0.145416667	0.1614	0.1998	0.21216	0.174	0.2177	0.217366667	0.180983333	0.24244	0.157133333	0.116975	0.194475	0.236516667	0.24565	0.1396
688	0.117262398	0.117262398	0.2549	0.2549	0.1042	0.113766667	0.13304	0.09365	0.113266667	0.12305	0.13292	0.109733333	0.12914	0.14025	0.132966667	0.133716667	0.123416667	0.128866667	0.09758	0.11576	0.156275	0.1259	0.091183333	0.143433333	0.13888	0.12534	0.144983333	0.136583333	0.15936	0.149783333	0.09366	0.160283333	0.13618	0.1592	0.1468	0.162775	0.20054	0.21354	0.174533333	0.21952	0.218133333	0.18505	0.24736	0.160366667	0.119975	0.19805	0.236466667	0.244833333	0.140566667
689	0.118922823	0.118922823	0.252383333	0.252383333	0.10652	0.1222	0.13366	0.0968	0.115383333	0.126875	0.13576	0.1124	0.13182	0.140583333	0.1335	0.135883333	0.126116667	0.13075	0.0987	0.11414	0.162175	0.131483333	0.095416667	0.14815	0.14262	0.12656	0.146683333	0.139566667	0.16182	0.151183333	0.09644	0.1621	0.13886	0.161283333	0.147583333	0.1635	0.20192	0.21488	0.17625	0.21912	0.218866667	0.184816667	0.24812	0.16215	0.123425	0.198625	0.237483333	0.249683333	0.1424
690	0.117784343	0.117784343	0.24905	0.24905	0.10656	0.123033333	0.13616	0.097333333	0.1158	0.126625	0.13574	0.11215	0.1313	0.1412	0.131516667	0.1335	0.125766667	0.131233333	0.09926	0.11466	0.162	0.13145	0.095483333	0.147783333	0.14056	0.1282	0.144383333	0.1373	0.15856	0.150333333	0.0931	0.1636	0.13976	0.161583333	0.151016667	0.1676	0.2034	0.2174	0.178316667	0.22232	0.223783333	0.18615	0.24814	0.162516667	0.122675	0.198675	0.238083333	0.250416667	0.14105
691	0.117945853	0.117945853	0.248583333	0.248583333	0.11088	0.120866667	0.1339	0.0949	0.114166667	0.12455	0.1321	0.107783333	0.13334	0.142666667	0.133383333	0.135	0.128016667	0.131966667	0.10102	0.11964	0.1638	0.133916667	0.095216667	0.143516667	0.13682	0.12984	0.14725	0.140083333	0.16066	0.1519	0.09556	0.164533333	0.14262	0.163233333	0.14975	0.168375	0.20586	0.21906	0.17865	0.22256	0.224133333	0.187533333	0.2494	0.163433333	0.124	0.2006	0.242616667	0.254266667	0.1441
692	0.116480777	0.116480777	0.247183333	0.247183333	0.11352	0.1223	0.13974	0.100516667	0.11935	0.1262	0.13566	0.11075	0.13334	0.141966667	0.13235	0.133133333	0.130033333	0.13675	0.10552	0.12084	0.169225	0.135416667	0.09665	0.146166667	0.13928	0.12942	0.146483333	0.139666667	0.1611	0.151283333	0.09616	0.1686	0.14198	0.164233333	0.151816667	0.171	0.20786	0.22102	0.179016667	0.22448	0.22515	0.18775	0.251	0.166283333	0.125225	0.2014	0.24105	0.255516667	0.143066667
693	0.116293865	0.116293865	0.24855	0.24855	0.11604	0.121133333	0.13844	0.096883333	0.118216667	0.13035	0.13838	0.114083333	0.13394	0.142616667	0.1341	0.136383333	0.12665	0.1338	0.10278	0.12254	0.168225	0.133383333	0.09225	0.150166667	0.14212	0.13046	0.148916667	0.142516667	0.16332	0.154233333	0.09762	0.166	0.14386	0.1669	0.152366667	0.173725	0.2075	0.22158	0.181016667	0.2271	0.227383333	0.1918	0.25428	0.168283333	0.129775	0.207525	0.242033333	0.258166667	0.145216667
694	0.117979972	0.117979972	0.2448	0.2448	0.11906	0.124466667	0.13862	0.0984	0.118683333	0.129225	0.1381	0.112066667	0.13654	0.145683333	0.1343	0.135366667	0.1316	0.137466667	0.10612	0.12268	0.1703	0.1364	0.096766667	0.14935	0.14168	0.13232	0.148966667	0.143933333	0.16344	0.1535	0.0984	0.17	0.14472	0.166	0.15295	0.175825	0.20994	0.22408	0.182183333	0.22954	0.2277	0.192433333	0.25718	0.169783333	0.1325	0.208	0.243233333	0.260533333	0.1451
695	0.118273584	0.118273584	0.24525	0.24525	0.12042	0.126666667	0.1428	0.103366667	0.1213	0.131125	0.1391	0.11385	0.13606	0.144666667	0.135483333	0.1377	0.133616667	0.139883333	0.10838	0.12318	0.176125	0.142183333	0.101016667	0.1523	0.14178	0.13118	0.152516667	0.146583333	0.16684	0.1569	0.10138	0.172366667	0.14598	0.167566667	0.153583333	0.1753	0.20794	0.22426	0.182516667	0.22922	0.228016667	0.196483333	0.26116	0.172883333	0.13555	0.21225	0.244566667	0.262183333	0.145933333
696	0.117374305	0.117374305	0.243066667	0.243066667	0.12342	0.130333333	0.14586	0.104866667	0.125816667	0.136375	0.14464	0.118033333	0.13718	0.145683333	0.1369	0.138916667	0.1304	0.1381	0.1063	0.12276	0.173775	0.140616667	0.100116667	0.157566667	0.14642	0.1335	0.152516667	0.148216667	0.16656	0.15775	0.10312	0.170116667	0.14662	0.167433333	0.153183333	0.177025	0.20804	0.22358	0.182566667	0.22968	0.229	0.195866667	0.26182	0.1721	0.1362	0.211725	0.2454	0.266533333	0.1475
697	0.117611293	0.117611293	0.242583333	0.242583333	0.12346	0.1258	0.1497	0.10695	0.126133333	0.1348	0.1428	0.117016667	0.13942	0.148566667	0.1377	0.1409	0.133866667	0.140533333	0.10976	0.12528	0.1826	0.144933333	0.0944	0.155116667	0.14424	0.13594	0.154883333	0.151316667	0.17088	0.158233333	0.10576	0.174216667	0.15082	0.170016667	0.156016667	0.18225	0.2119	0.22914	0.18645	0.233	0.23345	0.1964	0.26246	0.172716667	0.137025	0.21195	0.2487	0.27135	0.149433333
698	0.117034593	0.117034593	0.239283333	0.239283333	0.12964	0.1321	0.15034	0.10815	0.125133333	0.1369	0.14502	0.118916667	0.14366	0.1495	0.138516667	0.14055	0.132666667	0.14015	0.1086	0.1308	0.181025	0.145116667	0.100283333	0.15775	0.14536	0.13786	0.156666667	0.153566667	0.17228	0.159866667	0.10644	0.1728	0.15028	0.169366667	0.155516667	0.182425	0.21296	0.22822	0.18635	0.23368	0.233783333	0.201433333	0.26704	0.177316667	0.142675	0.216125	0.248416667	0.269733333	0.149133333
699	0.117677509	0.117677509	0.240033333	0.240033333	0.13282	0.132	0.14976	0.108016667	0.127083333	0.138575	0.14778	0.121433333	0.14116	0.148966667	0.1394	0.141033333	0.13765	0.14575	0.1155	0.13586	0.1883	0.152416667	0.102016667	0.15885	0.14772	0.13782	0.159116667	0.15545	0.17292	0.163133333	0.10908	0.1783	0.15184	0.17185	0.156633333	0.184375	0.21174	0.22858	0.1877	0.23434	0.23315	0.2041	0.27094	0.17935	0.144175	0.221575	0.250366667	0.276216667	0.15185
700	0.119146491	0.119146491	0.2376	0.2376	0.13274	0.133933333	0.15198	0.110283333	0.127133333	0.137725	0.14624	0.120183333	0.1423	0.149216667	0.135333333	0.137916667	0.1367	0.145783333	0.11432	0.1317	0.187325	0.152483333	0.104883333	0.159383333	0.14772	0.13674	0.15595	0.154383333	0.17082	0.160533333	0.107	0.1784	0.15574	0.174333333	0.159216667	0.190175	0.217	0.23348	0.19175	0.24112	0.2392	0.203733333	0.2701	0.180216667	0.146525	0.2185	0.24985	0.28	0.151383333
NA	NA	NA	0.2375	0.2375	NA	NA	NA	NA	NA	NA	NA	NA	NA	NA	NA	NA	NA	NA	NA	NA	NA	NA	NA	NA	NA	NA	NA	NA	NA	NA	NA	NA	NA	NA	NA	NA	NA	NA	NA	NA	NA	NA	NA	NA	NA	NA	NA	NA	NA
NA	NA	NA	0.234216667	0.234216667	NA	NA	NA	NA	NA	NA	NA	NA	NA	NA	NA	NA	NA	NA	NA	NA	NA	NA	NA	NA	NA	NA	NA	NA	NA	NA	NA	NA	NA	NA	NA	NA	NA	NA	NA	NA	NA	NA	NA	NA	NA	NA	NA	NA	NA
NA	NA	NA	0.233666667	0.233666667	NA	NA	NA	NA	NA	NA	NA	NA	NA	NA	NA	NA	NA	NA	NA	NA	NA	NA	NA	NA	NA	NA	NA	NA	NA	NA	NA	NA	NA	NA	NA	NA	NA	NA	NA	NA	NA	NA	NA	NA	NA	NA	NA	NA	NA
NA	NA	NA	0.2344	0.2344	NA	NA	NA	NA	NA	NA	NA	NA	NA	NA	NA	NA	NA	NA	NA	NA	NA	NA	NA	NA	NA	NA	NA	NA	NA	NA	NA	NA	NA	NA	NA	NA	NA	NA	NA	NA	NA	NA	NA	NA	NA	NA	NA	NA	NA
NA	NA	NA	0.232516667	0.232516667	NA	NA	NA	NA	NA	NA	NA	NA	NA	NA	NA	NA	NA	NA	NA	NA	NA	NA	NA	NA	NA	NA	NA	NA	NA	NA	NA	NA	NA	NA	NA	NA	NA	NA	NA	NA	NA	NA	NA	NA	NA	NA	NA	NA	NA
NA	NA	NA	0.231716667	0.231716667	NA	NA	NA	NA	NA	NA	NA	NA	NA	NA	NA	NA	NA	NA	NA	NA	NA	NA	NA	NA	NA	NA	NA	NA	NA	NA	NA	NA	NA	NA	NA	NA	NA	NA	NA	NA	NA	NA	NA	NA	NA	NA	NA	NA	NA
NA	NA	NA	0.230066667	0.230066667	NA	NA	NA	NA	NA	NA	NA	NA	NA	NA	NA	NA	NA	NA	NA	NA	NA	NA	NA	NA	NA	NA	NA	NA	NA	NA	NA	NA	NA	NA	NA	NA	NA	NA	NA	NA	NA	NA	NA	NA	NA	NA	NA	NA	NA
NA	NA	NA	0.227966667	0.227966667	NA	NA	NA	NA	NA	NA	NA	NA	NA	NA	NA	NA	NA	NA	NA	NA	NA	NA	NA	NA	NA	NA	NA	NA	NA	NA	NA	NA	NA	NA	NA	NA	NA	NA	NA	NA	NA	NA	NA	NA	NA	NA	NA	NA	NA
NA	NA	NA	0.230066667	0.230066667	NA	NA	NA	NA	NA	NA	NA	NA	NA	NA	NA	NA	NA	NA	NA	NA	NA	NA	NA	NA	NA	NA	NA	NA	NA	NA	NA	NA	NA	NA	NA	NA	NA	NA	NA	NA	NA	NA	NA	NA	NA	NA	NA	NA	NA
NA	NA	NA	0.22965	0.22965	NA	NA	NA	NA	NA	NA	NA	NA	NA	NA	NA	NA	NA	NA	NA	NA	NA	NA	NA	NA	NA	NA	NA	NA	NA	NA	NA	NA	NA	NA	NA	NA	NA	NA	NA	NA	NA	NA	NA	NA	NA	NA	NA	NA	NA
NA	NA	NA	0.231133333	0.231133333	NA	NA	NA	NA	NA	NA	NA	NA	NA	NA	NA	NA	NA	NA	NA	NA	NA	NA	NA	NA	NA	NA	NA	NA	NA	NA	NA	NA	NA	NA	NA	NA	NA	NA	NA	NA	NA	NA	NA	NA	NA	NA	NA	NA	NA
NA	NA	NA	0.22945	0.22945	NA	NA	NA	NA	NA	NA	NA	NA	NA	NA	NA	NA	NA	NA	NA	NA	NA	NA	NA	NA	NA	NA	NA	NA	NA	NA	NA	NA	NA	NA	NA	NA	NA	NA	NA	NA	NA	NA	NA	NA	NA	NA	NA	NA	NA
NA	NA	NA	0.229633333	0.229633333	NA	NA	NA	NA	NA	NA	NA	NA	NA	NA	NA	NA	NA	NA	NA	NA	NA	NA	NA	NA	NA	NA	NA	NA	NA	NA	NA	NA	NA	NA	NA	NA	NA	NA	NA	NA	NA	NA	NA	NA	NA	NA	NA	NA	NA
NA	NA	NA	0.231233333	0.231233333	NA	NA	NA	NA	NA	NA	NA	NA	NA	NA	NA	NA	NA	NA	NA	NA	NA	NA	NA	NA	NA	NA	NA	NA	NA	NA	NA	NA	NA	NA	NA	NA	NA	NA	NA	NA	NA	NA	NA	NA	NA	NA	NA	NA	NA
NA	NA	NA	0.231666667	0.231666667	NA	NA	NA	NA	NA	NA	NA	NA	NA	NA	NA	NA	NA	NA	NA	NA	NA	NA	NA	NA	NA	NA	NA	NA	NA	NA	NA	NA	NA	NA	NA	NA	NA	NA	NA	NA	NA	NA	NA	NA	NA	NA	NA	NA	NA
NA	NA	NA	0.231816667	0.231816667	NA	NA	NA	NA	NA	NA	NA	NA	NA	NA	NA	NA	NA	NA	NA	NA	NA	NA	NA	NA	NA	NA	NA	NA	NA	NA	NA	NA	NA	NA	NA	NA	NA	NA	NA	NA	NA	NA	NA	NA	NA	NA	NA	NA	NA
NA	NA	NA	0.23225	0.23225	NA	NA	NA	NA	NA	NA	NA	NA	NA	NA	NA	NA	NA	NA	NA	NA	NA	NA	NA	NA	NA	NA	NA	NA	NA	NA	NA	NA	NA	NA	NA	NA	NA	NA	NA	NA	NA	NA	NA	NA	NA	NA	NA	NA	NA
NA	NA	NA	0.234616667	0.234616667	NA	NA	NA	NA	NA	NA	NA	NA	NA	NA	NA	NA	NA	NA	NA	NA	NA	NA	NA	NA	NA	NA	NA	NA	NA	NA	NA	NA	NA	NA	NA	NA	NA	NA	NA	NA	NA	NA	NA	NA	NA	NA	NA	NA	NA
NA	NA	NA	0.231983333	0.231983333	NA	NA	NA	NA	NA	NA	NA	NA	NA	NA	NA	NA	NA	NA	NA	NA	NA	NA	NA	NA	NA	NA	NA	NA	NA	NA	NA	NA	NA	NA	NA	NA	NA	NA	NA	NA	NA	NA	NA	NA	NA	NA	NA	NA	NA
NA	NA	NA	0.235666667	0.235666667	NA	NA	NA	NA	NA	NA	NA	NA	NA	NA	NA	NA	NA	NA	NA	NA	NA	NA	NA	NA	NA	NA	NA	NA	NA	NA	NA	NA	NA	NA	NA	NA	NA	NA	NA	NA	NA	NA	NA	NA	NA	NA	NA	NA	NA
NA	NA	NA	0.234783333	0.234783333	NA	NA	NA	NA	NA	NA	NA	NA	NA	NA	NA	NA	NA	NA	NA	NA	NA	NA	NA	NA	NA	NA	NA	NA	NA	NA	NA	NA	NA	NA	NA	NA	NA	NA	NA	NA	NA	NA	NA	NA	NA	NA	NA	NA	NA
NA	NA	NA	0.2381	0.2381	NA	NA	NA	NA	NA	NA	NA	NA	NA	NA	NA	NA	NA	NA	NA	NA	NA	NA	NA	NA	NA	NA	NA	NA	NA	NA	NA	NA	NA	NA	NA	NA	NA	NA	NA	NA	NA	NA	NA	NA	NA	NA	NA	NA	NA
NA	NA	NA	0.23905	0.23905	NA	NA	NA	NA	NA	NA	NA	NA	NA	NA	NA	NA	NA	NA	NA	NA	NA	NA	NA	NA	NA	NA	NA	NA	NA	NA	NA	NA	NA	NA	NA	NA	NA	NA	NA	NA	NA	NA	NA	NA	NA	NA	NA	NA	NA
NA	NA	NA	0.24185	0.24185	NA	NA	NA	NA	NA	NA	NA	NA	NA	NA	NA	NA	NA	NA	NA	NA	NA	NA	NA	NA	NA	NA	NA	NA	NA	NA	NA	NA	NA	NA	NA	NA	NA	NA	NA	NA	NA	NA	NA	NA	NA	NA	NA	NA	NA
NA	NA	NA	0.2459	0.2459	NA	NA	NA	NA	NA	NA	NA	NA	NA	NA	NA	NA	NA	NA	NA	NA	NA	NA	NA	NA	NA	NA	NA	NA	NA	NA	NA	NA	NA	NA	NA	NA	NA	NA	NA	NA	NA	NA	NA	NA	NA	NA	NA	NA	NA
NA	NA	NA	0.253333333	0.253333333	NA	NA	NA	NA	NA	NA	NA	NA	NA	NA	NA	NA	NA	NA	NA	NA	NA	NA	NA	NA	NA	NA	NA	NA	NA	NA	NA	NA	NA	NA	NA	NA	NA	NA	NA	NA	NA	NA	NA	NA	NA	NA	NA	NA	NA
NA	NA	NA	0.250516667	0.250516667	NA	NA	NA	NA	NA	NA	NA	NA	NA	NA	NA	NA	NA	NA	NA	NA	NA	NA	NA	NA	NA	NA	NA	NA	NA	NA	NA	NA	NA	NA	NA	NA	NA	NA	NA	NA	NA	NA	NA	NA	NA	NA	NA	NA	NA
NA	NA	NA	0.250466667	0.250466667	NA	NA	NA	NA	NA	NA	NA	NA	NA	NA	NA	NA	NA	NA	NA	NA	NA	NA	NA	NA	NA	NA	NA	NA	NA	NA	NA	NA	NA	NA	NA	NA	NA	NA	NA	NA	NA	NA	NA	NA	NA	NA	NA	NA	NA
NA	NA	NA	0.253666667	0.253666667	NA	NA	NA	NA	NA	NA	NA	NA	NA	NA	NA	NA	NA	NA	NA	NA	NA	NA	NA	NA	NA	NA	NA	NA	NA	NA	NA	NA	NA	NA	NA	NA	NA	NA	NA	NA	NA	NA	NA	NA	NA	NA	NA	NA	NA
NA	NA	NA	0.254983333	0.254983333	NA	NA	NA	NA	NA	NA	NA	NA	NA	NA	NA	NA	NA	NA	NA	NA	NA	NA	NA	NA	NA	NA	NA	NA	NA	NA	NA	NA	NA	NA	NA	NA	NA	NA	NA	NA	NA	NA	NA	NA	NA	NA	NA	NA	NA
NA	NA	NA	0.257633333	0.257633333	NA	NA	NA	NA	NA	NA	NA	NA	NA	NA	NA	NA	NA	NA	NA	NA	NA	NA	NA	NA	NA	NA	NA	NA	NA	NA	NA	NA	NA	NA	NA	NA	NA	NA	NA	NA	NA	NA	NA	NA	NA	NA	NA	NA	NA
NA	NA	NA	0.264133333	0.264133333	NA	NA	NA	NA	NA	NA	NA	NA	NA	NA	NA	NA	NA	NA	NA	NA	NA	NA	NA	NA	NA	NA	NA	NA	NA	NA	NA	NA	NA	NA	NA	NA	NA	NA	NA	NA	NA	NA	NA	NA	NA	NA	NA	NA	NA
NA	NA	NA	0.264333333	0.264333333	NA	NA	NA	NA	NA	NA	NA	NA	NA	NA	NA	NA	NA	NA	NA	NA	NA	NA	NA	NA	NA	NA	NA	NA	NA	NA	NA	NA	NA	NA	NA	NA	NA	NA	NA	NA	NA	NA	NA	NA	NA	NA	NA	NA	NA
NA	NA	NA	0.26735	0.26735	NA	NA	NA	NA	NA	NA	NA	NA	NA	NA	NA	NA	NA	NA	NA	NA	NA	NA	NA	NA	NA	NA	NA	NA	NA	NA	NA	NA	NA	NA	NA	NA	NA	NA	NA	NA	NA	NA	NA	NA	NA	NA	NA	NA	NA
NA	NA	NA	0.272716667	0.272716667	NA	NA	NA	NA	NA	NA	NA	NA	NA	NA	NA	NA	NA	NA	NA	NA	NA	NA	NA	NA	NA	NA	NA	NA	NA	NA	NA	NA	NA	NA	NA	NA	NA	NA	NA	NA	NA	NA	NA	NA	NA	NA	NA	NA	NA
NA	NA	NA	0.2763	0.2763	NA	NA	NA	NA	NA	NA	NA	NA	NA	NA	NA	NA	NA	NA	NA	NA	NA	NA	NA	NA	NA	NA	NA	NA	NA	NA	NA	NA	NA	NA	NA	NA	NA	NA	NA	NA	NA	NA	NA	NA	NA	NA	NA	NA	NA
NA	NA	NA	0.279833333	0.279833333	NA	NA	NA	NA	NA	NA	NA	NA	NA	NA	NA	NA	NA	NA	NA	NA	NA	NA	NA	NA	NA	NA	NA	NA	NA	NA	NA	NA	NA	NA	NA	NA	NA	NA	NA	NA	NA	NA	NA	NA	NA	NA	NA	NA	NA
NA	NA	NA	0.286766667	0.286766667	NA	NA	NA	NA	NA	NA	NA	NA	NA	NA	NA	NA	NA	NA	NA	NA	NA	NA	NA	NA	NA	NA	NA	NA	NA	NA	NA	NA	NA	NA	NA	NA	NA	NA	NA	NA	NA	NA	NA	NA	NA	NA	NA	NA	NA
NA	NA	NA	0.290266667	0.290266667	NA	NA	NA	NA	NA	NA	NA	NA	NA	NA	NA	NA	NA	NA	NA	NA	NA	NA	NA	NA	NA	NA	NA	NA	NA	NA	NA	NA	NA	NA	NA	NA	NA	NA	NA	NA	NA	NA	NA	NA	NA	NA	NA	NA	NA
NA	NA	NA	0.2928	0.2928	NA	NA	NA	NA	NA	NA	NA	NA	NA	NA	NA	NA	NA	NA	NA	NA	NA	NA	NA	NA	NA	NA	NA	NA	NA	NA	NA	NA	NA	NA	NA	NA	NA	NA	NA	NA	NA	NA	NA	NA	NA	NA	NA	NA	NA
NA	NA	NA	0.300733333	0.300733333	NA	NA	NA	NA	NA	NA	NA	NA	NA	NA	NA	NA	NA	NA	NA	NA	NA	NA	NA	NA	NA	NA	NA	NA	NA	NA	NA	NA	NA	NA	NA	NA	NA	NA	NA	NA	NA	NA	NA	NA	NA	NA	NA	NA	NA
NA	NA	NA	0.299333333	0.299333333	NA	NA	NA	NA	NA	NA	NA	NA	NA	NA	NA	NA	NA	NA	NA	NA	NA	NA	NA	NA	NA	NA	NA	NA	NA	NA	NA	NA	NA	NA	NA	NA	NA	NA	NA	NA	NA	NA	NA	NA	NA	NA	NA	NA	NA
NA	NA	NA	0.310033333	0.310033333	NA	NA	NA	NA	NA	NA	NA	NA	NA	NA	NA	NA	NA	NA	NA	NA	NA	NA	NA	NA	NA	NA	NA	NA	NA	NA	NA	NA	NA	NA	NA	NA	NA	NA	NA	NA	NA	NA	NA	NA	NA	NA	NA	NA	NA
NA	NA	NA	0.312433333	0.312433333	NA	NA	NA	NA	NA	NA	NA	NA	NA	NA	NA	NA	NA	NA	NA	NA	NA	NA	NA	NA	NA	NA	NA	NA	NA	NA	NA	NA	NA	NA	NA	NA	NA	NA	NA	NA	NA	NA	NA	NA	NA	NA	NA	NA	NA
NA	NA	NA	0.314966667	0.314966667	NA	NA	NA	NA	NA	NA	NA	NA	NA	NA	NA	NA	NA	NA	NA	NA	NA	NA	NA	NA	NA	NA	NA	NA	NA	NA	NA	NA	NA	NA	NA	NA	NA	NA	NA	NA	NA	NA	NA	NA	NA	NA	NA	NA	NA
NA	NA	NA	0.322316667	0.322316667	NA	NA	NA	NA	NA	NA	NA	NA	NA	NA	NA	NA	NA	NA	NA	NA	NA	NA	NA	NA	NA	NA	NA	NA	NA	NA	NA	NA	NA	NA	NA	NA	NA	NA	NA	NA	NA	NA	NA	NA	NA	NA	NA	NA	NA
NA	NA	NA	0.335233333	0.335233333	NA	NA	NA	NA	NA	NA	NA	NA	NA	NA	NA	NA	NA	NA	NA	NA	NA	NA	NA	NA	NA	NA	NA	NA	NA	NA	NA	NA	NA	NA	NA	NA	NA	NA	NA	NA	NA	NA	NA	NA	NA	NA	NA	NA	NA
NA	NA	NA	0.339266667	0.339266667	NA	NA	NA	NA	NA	NA	NA	NA	NA	NA	NA	NA	NA	NA	NA	NA	NA	NA	NA	NA	NA	NA	NA	NA	NA	NA	NA	NA	NA	NA	NA	NA	NA	NA	NA	NA	NA	NA	NA	NA	NA	NA	NA	NA	NA
NA	NA	NA	0.3455	0.3455	NA	NA	NA	NA	NA	NA	NA	NA	NA	NA	NA	NA	NA	NA	NA	NA	NA	NA	NA	NA	NA	NA	NA	NA	NA	NA	NA	NA	NA	NA	NA	NA	NA	NA	NA	NA	NA	NA	NA	NA	NA	NA	NA	NA	NA
NA	NA	NA	0.353383333	0.353383333	NA	NA	NA	NA	NA	NA	NA	NA	NA	NA	NA	NA	NA	NA	NA	NA	NA	NA	NA	NA	NA	NA	NA	NA	NA	NA	NA	NA	NA	NA	NA	NA	NA	NA	NA	NA	NA	NA	NA	NA	NA	NA	NA	NA	NA
[truncated: 126 more columns]

## Sheet: Fig.3 MH
Fig.4A Crossed
Brown control	Brown painted	Green control	Green painted
0.75	0.732142857	0.322033898	0.31372549
0.25	0.267857143	0.677966102	0.68627451
Fig.4B Horizontal
Brown control	Brown painted	Green control	Green painted
0.764705882	0.823529412	0.216216216	0.28125
0.235294118	0.176470588	0.783783784	0.71875

## Sheet: Fig.4 qPCR
Fig.4A
Gene	Stage	Head	Dermis	SE head	SE skin
Arr-1	L	0.04435	0.00394992	0.0126265	0.0013365
	A	6.82925	0.00986833	2.29229	0.00259846
RDB	L	0.45715	0.716051	0.0134246	0.135252
	A	1.19217	0.498927	0.157894	0.130698
UVA	L	0.046125	0.000131667	0.00459934	7.5e-05
	A	3.1897	0.00011655	0.814341	3.79763e-05
BlA	L	0.02335	0.000108208	0.00226145	3.54086e-05
	A	6.98425	0.000851917	0.917011	0.000463636
BlB	L	3.48975e-06	3.09317e-06	1.0437e-06	5.16692e-07
	A	0.0007425	1.79008e-05	0.000148745	1.24526e-05
MelA	L	0.0257825	0.00848667	0.0083835	0.00221504
	A	0.128175	0.0530167	0.0243463	0.00968782
MelB	L	0.0016125	0.0036925	0.000188254	0.000643092
	A	0.1147	0.0259517	0.0231685	0.00658711
LW1	L	9.1175e-05	4.37417e-05	3.09649e-05	1.46265e-05
	A	133.875	0.00120919	18.9067	0.000463303
LW2	L	0.1232	0.00291333	0.00830311	0.00087314
	A	0.03425	0.00325517	0.00476401	0.000937219
Fig.4B
Gene	stage	Body	Head	SE
Arr-1	L	0.10736	0.89264	0.0432757
	A	0.00277801	0.997222	0.00134421
RDB	L	0.595144	0.404856	0.0454338
	A	0.323167	0.676833	0.0578099
UVA	L	0.00175595	0.998244	0.00134911
	A	3.33e-05	0.999967	4.23e-06
BlA	L	0.00483994	0.99516	0.00181154
	A	0.000149457	0.999851	9.64e-05
BlB	L	0.508096	0.491904	0.106772
	A	0.0246492	0.975351	0.0144434
MelA	L	0.358174	0.641826	0.157353
	A	0.305675	0.694325	0.0586994
MelB	L	0.682278	0.317722	0.0436018
	A	0.203839	0.796161	0.0650086
LW1	L	0.327614	0.672386	0.0153053
	A	8.14e-06	0.999992	2.22e-06
LW2	L	0.0223379	0.977662	0.0316197
	A	0.0964844	0.903516	0.00582412
